# Supplementary material for: Comparative Chloroplast Genomics of Seven Endangered Cypripedium Species and Phylogenetic Relationships of Orchidaceae
Source: Front Plant Sci. 2022 Jun 22;13:911702. doi: 10.3389/fpls.2022.911702 (PMC9257239; doi:10.3389/fpls.2022.911702)
Supplement: Supplementary file 2 [file Data_Sheet_2.xlsx]

## Sheet: Supplementary Table S1
Supplementary Table S1 List of used chloroplast genome sequences obtained from GenBank.
species	GenBank accession No.
Anoectochilus emeiensis	LC057212
Anoectochilus zhejiangensis	MW173020
Apostasia odorata	NC_030722
Apostasia wallichii	LC199394
Cephalanthera damasonium	MH590345
Cephalanthera longibracteata	MH590346
Cephalanthera longifolia	KU551263
Corallorhiza bulbosa	KM390013
Corallorhiza macrantha	KM390017
Corallorhiza mertensiana	KM390018
Cymbidium erythraeum	MK820373
Cymbidium hookerianum	MT800927
Cymbidium kanran	NC_029711
Cypripedium calceolus	NC_045400
Cypripedium debile	MW924111
Cypripedium formosanum	NC_026772
Cypripedium japonicum	NC_027227
Cypripedium palangshanense	MW924110
Cypripedium subtropicum	MT937100
Cypripedium tibeticum	NC_053552
Dendrobium denneanum	NC_035324
Dendrobium devonianum	LC317045
Dendrobium exile	LC193522
Epipactis albensis	MH590348
Epipactis atrorubens	MH590349
Epipactis helleborine	MH590351
Goodyera foliosa	MN443774
Goodyera fumata	NC_026773
Goodyera procera	NC_029363
Habenaria chejuensis	NC_046821
Habenaria ciliolaris	MN495954
Habenaria flagellifera	NC_046801
Iris dichotoma	MK593157
Ludisia discolor	NC_030540
Lycoris sanguinea	NC_047453
Neottia japonica	MH321183
Neottia ovata	KU551271
Neottia pinetorum	KU551269
Neuwiedia singapureana	KM244735
Neuwiedia zollingeri var. singapureana	LC199503
Paphiopedilum armeniacum	LC085347
Paphiopedilum dianthum	MF983795
Paphiopedilum niveum	KJ524105
Phalaenopsis hybrid	KJ944326
Phalaenopsis mannii	MT822270
Phalaenopsis wilsonii	MW218959
Vanilla aphylla	NC_035320
Vanilla madagascariensis	MN200374
Vanilla planifolia	KJ566306

## Sheet: Supplementary Table S2
Supplementary Table S2 The percentage (%) of each nucleotide (A, T, G, C) content in IR, SSC and LSC.
	IR				SSC				LSC
	A	T	G	C	A	T	G	C	A	T	G	C
C. palangshanense	30.2	31.1	18.6	20	36	35.1	14.1	14.8	37.6	37.8	12.2	12.5
C. debile	28.9	31	19.4	20.7	35.9	35.1	14.2	14.8	33	34.2	16	16.7
C. subtropicum	28.5	28.9	20.6	22	36.4	43.1	9.8	10.8	37.9	38.4	11.6	12.1
C. tibeticum	28.5	28.9	20.6	22	34.5	35.1	14.6	15.8	32	33.3	16.9	17.8
C. japonicum	28.5	28.8	20.7	22	35.4	38.1	12.7	13.7	33.4	34.9	15.4	16.3
C. formosanum	28.4	28.7	20.7	22.2	35.4	38.2	12.6	13.8	33.9	35.4	15	15.7
C. calceolus	28.5	28.9	20.6	22	35.6	38.3	12.6	13.5	33.4	35	15.4	16.2

## Sheet: Supplementary Table S3
Supplementary Table S3 Annotated gene list of chloroplast genomes of seven Cypripedium species.
Category of gene	Group of gene			Name of gene
Photosynthetic	Subunits of photosystem I			psaA, psaB, psaC, psaI, psaJ
	Submits of photosystem II			psbA, psbB, psbC, psbD, psbE, psbF, psbH, psbI, psbK, psbL, psbM, psbN, psbT, psbZ
	Subunits of NADH dehydrogenase			ndhAa, ndhBa, ndhC, ndhD, ndhE, ndhF, ndhG, ndhH, ndhI, ndhJ, ndhK
	Subunits of cytochrome b/f complex			petA, petBa, petDa, petG, petL, petN
	Subunits of ATP synthase Large subunit of rubisco			atpA, atpB, atpE, atpFa, atpH, atpI
	Large subunit of RuBisco			rbcL
Self-replication	Proteins of large ribosomal subunit			rpl2a, rpl14, rpl16a, rpl20, rpl22, rpl23, rpl32, rpl33, rpl36
	Proteins of small ribosomal subunit			rps2, rps3, rps4, rps7, rps8, rps11, rps12, rps14, rps15, rps16, rps18, rps19
	Subunits of RNA polymerase			rpoA, rpoB, rpoC1a, rpoC2
	Ribosomal RNAs			rrn23S(x2), rrn16S(x2), rrn5S(x2), rrn4.5S(x2)
	Transfer RNAs			trnA-UGCa (x2), trnC-GCA, trnD-GUC, trnE-UUC, trnF-GAA, trnG-GCC, trnG-UCCa, trnH-GUG, trnI-CAU(x2), trnI-GAUa (x2), trnK-UUUa, trnL-CAA (x2), trnL-UAAa, trnL-UAG, trnM-CAU, trnN-GUU, trnP-UGG, trnQ-UUG, trnR-ACG(x2), trnR-UCU, trnS-GCU, trnS-GGA, trnS-UGA, trnT-GGU, trnT-UGU, trnV-GAC(x2), trnV-UACa, trnW-CCA, trnY-GUA, trnfM-CAU, trnL, trnP-GGG
Biosynthesis	Maturase			matK
	Protease			clpPb, clpP1b
	Envelope membrane protein			cemA
	Acetyl-CoA carboxylase			accD
	c-type cytochrome synthesis gene			ccsA
	Translation initiation factor			infA
Unknown function	Conserved open reading frames			ycf1, ycf2, ycf3c, ycf4
(x2) with two genes, a with one intron, b with two introns, c with four introns.

## Sheet: Supplementary Table S4
Supplementary Table S4 Number of nucleotides in variable site and Nucleotide diversity analysis among seven Cypripedium species.
Number of sites	Invariable (monomorphic) sites	Variable (polymorphic) sites	Singleton variable sites (SV)	Parsimony informative sites (PIS)	SV2V	PIS2V	SV3V	PIS3V	SIS4V	PIS4V
251932	130902	7929	5411	2518	5133	2265	275	240	3	13
Variable site analysis shows the presence of singleton variable sites (SV) and parsimony informative sites (PIS) in the seven Cypripedium chloroplast genomes. SV2V singleton variable sites with two variants, SV3V singleton variable sites with three variants, PIS2V parsimony informative sites with two variants, and PIS3V parsimony informative sites with three variants.

## Sheet: Supplementary Table S5
Supplementary Table S5 Thirteen regions of highly variable sequences in seven Cypripedium.
High variable marker	Length (bp)	Nucleotide diversity (Pi)
psbL-trnG	947	0.12333
trnY-trnT	1679	0.12167
trnE-trnT	1657	0.12667
trnT-trnL	987	0.14333
trnF-trnV	3724	0.16833
petA-psbJ	841	0.14333
clpP1-psbT	1375	0.10167
psbB-psbT	1694	0.11333
rps16	1424	0.135
ycf2-ndhB (ndhB-ycf2)	1573	0.18
ndhD	625	0.09
ndhA	1961	0.28833

## Sheet: Supplementary Table S6
Supplementary Table S6 Number of different SSRs types.
	A/T	C/G	AT/AT	AC/GT	AG/CT	AAC/GTT	AAG/CTT	ACT/AGT	AAT/ATT	AAAG/CTTT	AAAT/ATTT	AATG/ATTC	AATT/AATT	ACAG/CTGT	AATC/ATTG	AAAC/GTTT	AGAT/ATCT	AACC/GGTT	ACAT/ATGT	AAAAT/ATTTT	AATCT/AGATT	AAATT/AATTT	AATAT/ATATT	AATAG/ATTCT	AATCT/AGATT	ACTAT/AGTAT	AATAGT/ACTATT	AAATTC/AATTTG	AAATAC/ATTTGT	AATATT/AATATT	AATTAT/AATTAT	AAATAT/ATATTT	AGATAT/ATATCT	AAAATT/AATTTT	AAAAAT/ATTTTT	ACCTAT/AGGTAT	ACTAGT/ACTAGT	AATATC/ATATTG	AAGAAT/ATTCTT	AATGAT/ATCATT	ACATAT/ATATGT	total
C. palangshanense	59	1	121	2	2	0	1	0	125	4	29	3	3	1	1	0	3	0	2	5	0	1	33	3	0	0	1	1	0	0	2	4	0	0	1	0	0	1	0	0	0	409
C. debile	56	1	25	0	0	0	0	2	26	5	10	3	1	2	1	0	2	0	2	0	0	0	1	0	0	0	0	0	0	0	0	0	0	0	0	0	0	1	0	0	0	138
C. subtropicum	75	1	136	0	2	0	1	2	153	1	50	2	7	1	1	1	3	1	1	11	0	8	51	0	0	0	0	0	1	3	6	16	1	0	0	0	0	0	0	0	0	535
C. tibeticum	61	0	112	0	2	1	3	2	118	1	58	2	4	1	1	0	2	0	1	11	0	4	70	1	2	3	0	0	0	4	8	11	1	7	1	1	1	0	1	1	2	498
C. japonicum	53	0	42	0	2	0	3	2	27	1	17	2	2	1	1	0	2	0	0	5	0	0	16	0	1	0	0	0	0	1	2	0	0	0	0	1	0	0	1	0	0	182
C. formosanum	64	1	51	0	2	0	3	2	43	1	20	2	3	1	1	0	2	0	1	3	1	1	15	0	1	1	0	0	0	1	1	0	0	0	0	0	0	0	1	0	0	222
C. calceolus	71	0	40	0	2	1	3	2	28	2	20	2	2	1	1	0	0	0	1	5	0	2	16	0	0	0	0	0	1	1	1	2	0	0	0	0	1	1	0	2	0	208

## Sheet: Supplementary Table S7
Supplementary Table S7 Number and type of repeats.
	SSR	Tandem	LSR				total of LSR
			Palindromic	Reverse	Complement	Forward
C. palangshanense	409	89	25	42	8	79	154
C. debile	138	39	26	10	12	61	109
C. subtropicum	535	120	9	36	0	69	114
C. tibeticum	498	94	27	24	10	37	98
C. japonicum	182	54	10	24	6	47	87
C. formosanum	222	65	25	34	9	45	113
C. calceolus	208	73	10	43	9	48	110
total	2192	534	132	213	54	386	786

## Sheet: Supplementary Table S8
Supplementary Table S8 Number of large sequence repeats in different regions.
	IR					LSC					SSC
	Forward	Reverse	Complement	Palindromic	total	Forward	Reverse	Complement	Palindromic	total	Forward	Reverse	Complement	Palindromic	total
C. palangshanense	25	17	2	6	50	27	4	0	11	42	2	4	4	2	12
C. debile	17	1	0	4	22	15	8	4	17	44	2	0	0	1	3
C. subtropicum	6	0	0	0	6	29	12	0	8	49	28	21	0	1	50
C. tibeticum	4	0	0	0	4	20	3	6	14	43	9	21	4	13	47
C. japonicum	4	0	0	0	4	19	13	1	7	40	20	22	5	3	50
C. formosanum	3	0	0	1	4	23	12	4	11	50	15	13	3	5	36
C. calceolus	6	2	0	0	8	18	16	4	7	45	19	23	5	3	50
