# Supplementary material for: Comparative Chloroplast Genomics of Seven Endangered Cypripedium Species and Phylogenetic Relationships of Orchidaceae
Source: Front Plant Sci. 2022 Jun 22;13:911702. doi: 10.3389/fpls.2022.911702 (PMC9257239; doi:10.3389/fpls.2022.911702)
Supplement: Supplementary file 3 [file Data_Sheet_3.zip]

Archive with 33 entries (32 files):
- Supplementary dataset/
- Supplementary dataset/C.debile_SSC_IRA_flt.bam
- __MACOSX/Supplementary dataset/._C.debile_SSC_IRA_flt.bam
- Supplementary dataset/C.palangshanense_SSC_IRA_flt.bam.coverage
- __MACOSX/Supplementary dataset/._C.palangshanense_SSC_IRA_flt.bam.coverage
- Supplementary dataset/C.debile_LSC_IRB_flt.bam
- __MACOSX/Supplementary dataset/._C.debile_LSC_IRB_flt.bam
- Supplementary dataset/C.palangshanense_LSC_IRB_flt.bam.coverage
- __MACOSX/Supplementary dataset/._C.palangshanense_LSC_IRB_flt.bam.coverage
- Supplementary dataset/C.debile_SSC_IRB_flt.bam
- __MACOSX/Supplementary dataset/._C.debile_SSC_IRB_flt.bam
- Supplementary dataset/C.debile_LSC_IRA_flt.bam.coverage
- __MACOSX/Supplementary dataset/._C.debile_LSC_IRA_flt.bam.coverage
- Supplementary dataset/C.debile_LSC_IRA_flt.bam
- __MACOSX/Supplementary dataset/._C.debile_LSC_IRA_flt.bam
- Supplementary dataset/C.debile_SSC_IRB_flt.bam.coverage
- __MACOSX/Supplementary dataset/._C.debile_SSC_IRB_flt.bam.coverage
- Supplementary dataset/C.palangshanense_LSC_IRA_flt.bam
- __MACOSX/Supplementary dataset/._C.palangshanense_LSC_IRA_flt.bam
- Supplementary dataset/C.debile_SSC_IRA_flt.bam.coverage
- __MACOSX/Supplementary dataset/._C.debile_SSC_IRA_flt.bam.coverage
- Supplementary dataset/C.palangshanense_SSC_IRB_flt.bam
- __MACOSX/Supplementary dataset/._C.palangshanense_SSC_IRB_flt.bam
- Supplementary dataset/C.debile_LSC_IRB_flt.bam.coverage
- __MACOSX/Supplementary dataset/._C.debile_LSC_IRB_flt.bam.coverage
- Supplementary dataset/C.palangshanense_LSC_IRB_flt.bam
- __MACOSX/Supplementary dataset/._C.palangshanense_LSC_IRB_flt.bam
- Supplementary dataset/C.palangshanense_LSC_IRA_flt.bam.coverage
- __MACOSX/Supplementary dataset/._C.palangshanense_LSC_IRA_flt.bam.coverage
- Supplementary dataset/C.palangshanense_SSC_IRA_flt.bam
- __MACOSX/Supplementary dataset/._C.palangshanense_SSC_IRA_flt.bam
- Supplementary dataset/C.palangshanense_SSC_IRB_flt.bam.coverage
- __MACOSX/Supplementary dataset/._C.palangshanense_SSC_IRB_flt.bam.coverage
