# Supplementary material for: Comparative Chloroplast Genomics of Seven Endangered Cypripedium Species and Phylogenetic Relationships of Orchidaceae
Source: Front Plant Sci. 2022 Jun 22;13:911702. doi: 10.3389/fpls.2022.911702 (PMC9257239; doi:10.3389/fpls.2022.911702)
Supplement: Supplementary file 3 [file Data_Sheet_3.zip › Supplementary dataset/C.palangshanense_SSC_IRA_flt.bam.coverage]

C.palangshanense_SSC_IRA	1	1793
C.palangshanense_SSC_IRA	2	1812
C.palangshanense_SSC_IRA	3	1815
C.palangshanense_SSC_IRA	4	1827
C.palangshanense_SSC_IRA	5	1845
C.palangshanense_SSC_IRA	6	1859
C.palangshanense_SSC_IRA	7	1880
C.palangshanense_SSC_IRA	8	1885
C.palangshanense_SSC_IRA	9	1889
C.palangshanense_SSC_IRA	10	1910
C.palangshanense_SSC_IRA	11	1926
C.palangshanense_SSC_IRA	12	1937
C.palangshanense_SSC_IRA	13	1938
C.palangshanense_SSC_IRA	14	1943
C.palangshanense_SSC_IRA	15	1965
C.palangshanense_SSC_IRA	16	1995
C.palangshanense_SSC_IRA	17	2000
C.palangshanense_SSC_IRA	18	2011
C.palangshanense_SSC_IRA	19	2048
C.palangshanense_SSC_IRA	20	2102
C.palangshanense_SSC_IRA	21	2131
C.palangshanense_SSC_IRA	22	2135
C.palangshanense_SSC_IRA	23	2121
C.palangshanense_SSC_IRA	24	2138
C.palangshanense_SSC_IRA	25	2160
C.palangshanense_SSC_IRA	26	2176
C.palangshanense_SSC_IRA	27	2186
C.palangshanense_SSC_IRA	28	2199
C.palangshanense_SSC_IRA	29	2207
C.palangshanense_SSC_IRA	30	2211
C.palangshanense_SSC_IRA	31	2217
C.palangshanense_SSC_IRA	32	2231
C.palangshanense_SSC_IRA	33	2218
C.palangshanense_SSC_IRA	34	2216
C.palangshanense_SSC_IRA	35	2195
C.palangshanense_SSC_IRA	36	2171
C.palangshanense_SSC_IRA	37	2171
C.palangshanense_SSC_IRA	38	2176
C.palangshanense_SSC_IRA	39	2185
C.palangshanense_SSC_IRA	40	2194
C.palangshanense_SSC_IRA	41	2204
C.palangshanense_SSC_IRA	42	2230
C.palangshanense_SSC_IRA	43	2239
C.palangshanense_SSC_IRA	44	2252
C.palangshanense_SSC_IRA	45	2253
C.palangshanense_SSC_IRA	46	2260
C.palangshanense_SSC_IRA	47	2285
C.palangshanense_SSC_IRA	48	2278
C.palangshanense_SSC_IRA	49	2248
C.palangshanense_SSC_IRA	50	2258
C.palangshanense_SSC_IRA	51	2272
C.palangshanense_SSC_IRA	52	2268
C.palangshanense_SSC_IRA	53	2283
C.palangshanense_SSC_IRA	54	2284
C.palangshanense_SSC_IRA	55	2271
C.palangshanense_SSC_IRA	56	2276
C.palangshanense_SSC_IRA	57	2282
C.palangshanense_SSC_IRA	58	2280
C.palangshanense_SSC_IRA	59	2276
C.palangshanense_SSC_IRA	60	2256
C.palangshanense_SSC_IRA	61	2248
C.palangshanense_SSC_IRA	62	2238
C.palangshanense_SSC_IRA	63	2230
C.palangshanense_SSC_IRA	64	2246
C.palangshanense_SSC_IRA	65	2206
C.palangshanense_SSC_IRA	66	2230
C.palangshanense_SSC_IRA	67	2232
C.palangshanense_SSC_IRA	68	2244
C.palangshanense_SSC_IRA	69	2210
C.palangshanense_SSC_IRA	70	2218
C.palangshanense_SSC_IRA	71	2223
C.palangshanense_SSC_IRA	72	2204
C.palangshanense_SSC_IRA	73	2198
C.palangshanense_SSC_IRA	74	2204
C.palangshanense_SSC_IRA	75	2161
C.palangshanense_SSC_IRA	76	2162
C.palangshanense_SSC_IRA	77	2165
C.palangshanense_SSC_IRA	78	2167
C.palangshanense_SSC_IRA	79	2161
C.palangshanense_SSC_IRA	80	2168
C.palangshanense_SSC_IRA	81	2177
C.palangshanense_SSC_IRA	82	2162
C.palangshanense_SSC_IRA	83	2160
C.palangshanense_SSC_IRA	84	2120
C.palangshanense_SSC_IRA	85	2116
C.palangshanense_SSC_IRA	86	2117
C.palangshanense_SSC_IRA	87	2115
C.palangshanense_SSC_IRA	88	2127
C.palangshanense_SSC_IRA	89	2126
C.palangshanense_SSC_IRA	90	2147
C.palangshanense_SSC_IRA	91	2148
C.palangshanense_SSC_IRA	92	2148
C.palangshanense_SSC_IRA	93	2147
C.palangshanense_SSC_IRA	94	2150
C.palangshanense_SSC_IRA	95	2139
C.palangshanense_SSC_IRA	96	2132
C.palangshanense_SSC_IRA	97	2146
C.palangshanense_SSC_IRA	98	2143
C.palangshanense_SSC_IRA	99	2147
C.palangshanense_SSC_IRA	100	2138
C.palangshanense_SSC_IRA	101	2158
C.palangshanense_SSC_IRA	102	2160
C.palangshanense_SSC_IRA	103	2144
C.palangshanense_SSC_IRA	104	2152
C.palangshanense_SSC_IRA	105	2178
C.palangshanense_SSC_IRA	106	2181
C.palangshanense_SSC_IRA	107	2185
C.palangshanense_SSC_IRA	108	2174
C.palangshanense_SSC_IRA	109	2161
C.palangshanense_SSC_IRA	110	2182
C.palangshanense_SSC_IRA	111	2184
C.palangshanense_SSC_IRA	112	2199
C.palangshanense_SSC_IRA	113	2197
C.palangshanense_SSC_IRA	114	2190
C.palangshanense_SSC_IRA	115	2196
C.palangshanense_SSC_IRA	116	2184
C.palangshanense_SSC_IRA	117	2196
C.palangshanense_SSC_IRA	118	2197
C.palangshanense_SSC_IRA	119	2205
C.palangshanense_SSC_IRA	120	2207
C.palangshanense_SSC_IRA	121	2208
C.palangshanense_SSC_IRA	122	2214
C.palangshanense_SSC_IRA	123	2213
C.palangshanense_SSC_IRA	124	2211
C.palangshanense_SSC_IRA	125	2208
C.palangshanense_SSC_IRA	126	2195
C.palangshanense_SSC_IRA	127	2199
C.palangshanense_SSC_IRA	128	2214
C.palangshanense_SSC_IRA	129	2206
C.palangshanense_SSC_IRA	130	2206
C.palangshanense_SSC_IRA	131	2208
C.palangshanense_SSC_IRA	132	2202
C.palangshanense_SSC_IRA	133	2213
C.palangshanense_SSC_IRA	134	2235
C.palangshanense_SSC_IRA	135	2235
C.palangshanense_SSC_IRA	136	2219
C.palangshanense_SSC_IRA	137	2216
C.palangshanense_SSC_IRA	138	2247
C.palangshanense_SSC_IRA	139	2255
C.palangshanense_SSC_IRA	140	2239
C.palangshanense_SSC_IRA	141	2245
C.palangshanense_SSC_IRA	142	2248
C.palangshanense_SSC_IRA	143	2266
C.palangshanense_SSC_IRA	144	2265
C.palangshanense_SSC_IRA	145	2240
C.palangshanense_SSC_IRA	146	2249
C.palangshanense_SSC_IRA	147	2245
C.palangshanense_SSC_IRA	148	2247
C.palangshanense_SSC_IRA	149	2257
C.palangshanense_SSC_IRA	150	2261
C.palangshanense_SSC_IRA	151	2257
C.palangshanense_SSC_IRA	152	2248
C.palangshanense_SSC_IRA	153	2256
C.palangshanense_SSC_IRA	154	2245
C.palangshanense_SSC_IRA	155	2241
C.palangshanense_SSC_IRA	156	2252
C.palangshanense_SSC_IRA	157	2242
C.palangshanense_SSC_IRA	158	2247
C.palangshanense_SSC_IRA	159	2261
C.palangshanense_SSC_IRA	160	2264
C.palangshanense_SSC_IRA	161	2296
C.palangshanense_SSC_IRA	162	2300
C.palangshanense_SSC_IRA	163	2304
C.palangshanense_SSC_IRA	164	2332
C.palangshanense_SSC_IRA	165	2324
C.palangshanense_SSC_IRA	166	2320
C.palangshanense_SSC_IRA	167	2333
C.palangshanense_SSC_IRA	168	2334
C.palangshanense_SSC_IRA	169	2311
C.palangshanense_SSC_IRA	170	2307
C.palangshanense_SSC_IRA	171	2286
C.palangshanense_SSC_IRA	172	2289
C.palangshanense_SSC_IRA	173	2289
C.palangshanense_SSC_IRA	174	2283
C.palangshanense_SSC_IRA	175	2262
C.palangshanense_SSC_IRA	176	2268
C.palangshanense_SSC_IRA	177	2259
C.palangshanense_SSC_IRA	178	2258
C.palangshanense_SSC_IRA	179	2260
C.palangshanense_SSC_IRA	180	2273
C.palangshanense_SSC_IRA	181	2267
C.palangshanense_SSC_IRA	182	2272
C.palangshanense_SSC_IRA	183	2281
C.palangshanense_SSC_IRA	184	2286
C.palangshanense_SSC_IRA	185	2295
C.palangshanense_SSC_IRA	186	2291
C.palangshanense_SSC_IRA	187	2274
C.palangshanense_SSC_IRA	188	2276
C.palangshanense_SSC_IRA	189	2261
C.palangshanense_SSC_IRA	190	2258
C.palangshanense_SSC_IRA	191	2379
C.palangshanense_SSC_IRA	192	2370
C.palangshanense_SSC_IRA	193	2375
C.palangshanense_SSC_IRA	194	2374
C.palangshanense_SSC_IRA	195	2371
C.palangshanense_SSC_IRA	196	2359
C.palangshanense_SSC_IRA	197	2337
C.palangshanense_SSC_IRA	198	2354
C.palangshanense_SSC_IRA	199	2337
C.palangshanense_SSC_IRA	200	2343
C.palangshanense_SSC_IRA	201	2335
C.palangshanense_SSC_IRA	202	2346
C.palangshanense_SSC_IRA	203	2352
C.palangshanense_SSC_IRA	204	2348
C.palangshanense_SSC_IRA	205	2360
C.palangshanense_SSC_IRA	206	2365
C.palangshanense_SSC_IRA	207	2373
C.palangshanense_SSC_IRA	208	2374
C.palangshanense_SSC_IRA	209	2381
C.palangshanense_SSC_IRA	210	2383
C.palangshanense_SSC_IRA	211	2384
C.palangshanense_SSC_IRA	212	2395
C.palangshanense_SSC_IRA	213	2379
C.palangshanense_SSC_IRA	214	2357
C.palangshanense_SSC_IRA	215	2361
C.palangshanense_SSC_IRA	216	2369
C.palangshanense_SSC_IRA	217	2366
C.palangshanense_SSC_IRA	218	2376
C.palangshanense_SSC_IRA	219	2372
C.palangshanense_SSC_IRA	220	2375
C.palangshanense_SSC_IRA	221	2373
C.palangshanense_SSC_IRA	222	2390
C.palangshanense_SSC_IRA	223	2372
C.palangshanense_SSC_IRA	224	2347
C.palangshanense_SSC_IRA	225	2366
C.palangshanense_SSC_IRA	226	2371
C.palangshanense_SSC_IRA	227	2393
C.palangshanense_SSC_IRA	228	2389
C.palangshanense_SSC_IRA	229	2403
C.palangshanense_SSC_IRA	230	2391
C.palangshanense_SSC_IRA	231	2391
C.palangshanense_SSC_IRA	232	2394
C.palangshanense_SSC_IRA	233	2366
C.palangshanense_SSC_IRA	234	2353
C.palangshanense_SSC_IRA	235	2372
C.palangshanense_SSC_IRA	236	2376
C.palangshanense_SSC_IRA	237	2371
C.palangshanense_SSC_IRA	238	2353
C.palangshanense_SSC_IRA	239	2356
C.palangshanense_SSC_IRA	240	2339
C.palangshanense_SSC_IRA	241	2349
C.palangshanense_SSC_IRA	242	2338
C.palangshanense_SSC_IRA	243	2364
C.palangshanense_SSC_IRA	244	2357
C.palangshanense_SSC_IRA	245	2196
C.palangshanense_SSC_IRA	246	2197
C.palangshanense_SSC_IRA	247	2198
C.palangshanense_SSC_IRA	248	2197
C.palangshanense_SSC_IRA	249	2197
C.palangshanense_SSC_IRA	250	2214
C.palangshanense_SSC_IRA	251	2206
C.palangshanense_SSC_IRA	252	2191
C.palangshanense_SSC_IRA	253	2191
C.palangshanense_SSC_IRA	254	2187
C.palangshanense_SSC_IRA	255	2157
C.palangshanense_SSC_IRA	256	2155
C.palangshanense_SSC_IRA	257	2176
C.palangshanense_SSC_IRA	258	2174
C.palangshanense_SSC_IRA	259	2173
C.palangshanense_SSC_IRA	260	2169
C.palangshanense_SSC_IRA	261	2178
C.palangshanense_SSC_IRA	262	2164
C.palangshanense_SSC_IRA	263	2154
C.palangshanense_SSC_IRA	264	2166
C.palangshanense_SSC_IRA	265	2169
C.palangshanense_SSC_IRA	266	2183
C.palangshanense_SSC_IRA	267	2183
C.palangshanense_SSC_IRA	268	2181
C.palangshanense_SSC_IRA	269	2165
C.palangshanense_SSC_IRA	270	2161
C.palangshanense_SSC_IRA	271	2163
C.palangshanense_SSC_IRA	272	2155
C.palangshanense_SSC_IRA	273	2153
C.palangshanense_SSC_IRA	274	2161
C.palangshanense_SSC_IRA	275	2155
C.palangshanense_SSC_IRA	276	2167
C.palangshanense_SSC_IRA	277	2155
C.palangshanense_SSC_IRA	278	2165
C.palangshanense_SSC_IRA	279	2175
C.palangshanense_SSC_IRA	280	2189
C.palangshanense_SSC_IRA	281	2194
C.palangshanense_SSC_IRA	282	2190
C.palangshanense_SSC_IRA	283	2188
C.palangshanense_SSC_IRA	284	2199
C.palangshanense_SSC_IRA	285	2196
C.palangshanense_SSC_IRA	286	2194
C.palangshanense_SSC_IRA	287	2205
C.palangshanense_SSC_IRA	288	2179
C.palangshanense_SSC_IRA	289	2181
C.palangshanense_SSC_IRA	290	2187
C.palangshanense_SSC_IRA	291	2179
C.palangshanense_SSC_IRA	292	2171
C.palangshanense_SSC_IRA	293	2142
C.palangshanense_SSC_IRA	294	2148
C.palangshanense_SSC_IRA	295	2142
C.palangshanense_SSC_IRA	296	2150
C.palangshanense_SSC_IRA	297	2157
C.palangshanense_SSC_IRA	298	2166
C.palangshanense_SSC_IRA	299	2221
C.palangshanense_SSC_IRA	300	2239
C.palangshanense_SSC_IRA	301	3815
C.palangshanense_SSC_IRA	302	3841
C.palangshanense_SSC_IRA	303	3853
C.palangshanense_SSC_IRA	304	3881
C.palangshanense_SSC_IRA	305	3947
C.palangshanense_SSC_IRA	306	3958
C.palangshanense_SSC_IRA	307	3976
C.palangshanense_SSC_IRA	308	3971
C.palangshanense_SSC_IRA	309	3965
C.palangshanense_SSC_IRA	310	3985
C.palangshanense_SSC_IRA	311	3970
C.palangshanense_SSC_IRA	312	3960
C.palangshanense_SSC_IRA	313	3962
C.palangshanense_SSC_IRA	314	3965
C.palangshanense_SSC_IRA	315	3996
C.palangshanense_SSC_IRA	316	3987
C.palangshanense_SSC_IRA	317	3978
C.palangshanense_SSC_IRA	318	3979
C.palangshanense_SSC_IRA	319	3997
C.palangshanense_SSC_IRA	320	4011
C.palangshanense_SSC_IRA	321	4010
C.palangshanense_SSC_IRA	322	4026
C.palangshanense_SSC_IRA	323	4050
C.palangshanense_SSC_IRA	324	4063
C.palangshanense_SSC_IRA	325	4098
C.palangshanense_SSC_IRA	326	4081
C.palangshanense_SSC_IRA	327	4078
C.palangshanense_SSC_IRA	328	4078
C.palangshanense_SSC_IRA	329	4126
C.palangshanense_SSC_IRA	330	4113
C.palangshanense_SSC_IRA	331	4105
C.palangshanense_SSC_IRA	332	4070
C.palangshanense_SSC_IRA	333	4090
C.palangshanense_SSC_IRA	334	4094
C.palangshanense_SSC_IRA	335	4111
C.palangshanense_SSC_IRA	336	4128
C.palangshanense_SSC_IRA	337	4119
C.palangshanense_SSC_IRA	338	4119
C.palangshanense_SSC_IRA	339	4129
C.palangshanense_SSC_IRA	340	4147
C.palangshanense_SSC_IRA	341	4181
C.palangshanense_SSC_IRA	342	4161
C.palangshanense_SSC_IRA	343	4173
C.palangshanense_SSC_IRA	344	4168
C.palangshanense_SSC_IRA	345	4151
C.palangshanense_SSC_IRA	346	4137
C.palangshanense_SSC_IRA	347	4093
C.palangshanense_SSC_IRA	348	4029
C.palangshanense_SSC_IRA	349	4011
C.palangshanense_SSC_IRA	350	3978
C.palangshanense_SSC_IRA	351	3960
C.palangshanense_SSC_IRA	352	3923
C.palangshanense_SSC_IRA	353	3876
C.palangshanense_SSC_IRA	354	3850
C.palangshanense_SSC_IRA	355	3802
C.palangshanense_SSC_IRA	356	3774
C.palangshanense_SSC_IRA	357	3757
C.palangshanense_SSC_IRA	358	3724
C.palangshanense_SSC_IRA	359	3701
C.palangshanense_SSC_IRA	360	3678
C.palangshanense_SSC_IRA	361	3662
C.palangshanense_SSC_IRA	362	3619
C.palangshanense_SSC_IRA	363	3592
C.palangshanense_SSC_IRA	364	2770
C.palangshanense_SSC_IRA	365	2737
C.palangshanense_SSC_IRA	366	2732
C.palangshanense_SSC_IRA	367	2732
C.palangshanense_SSC_IRA	368	2732
C.palangshanense_SSC_IRA	369	51
C.palangshanense_SSC_IRA	370	50
C.palangshanense_SSC_IRA	371	8
C.palangshanense_SSC_IRA	372	11
C.palangshanense_SSC_IRA	373	2687
C.palangshanense_SSC_IRA	374	3610
C.palangshanense_SSC_IRA	375	3632
C.palangshanense_SSC_IRA	376	3651
C.palangshanense_SSC_IRA	377	3659
C.palangshanense_SSC_IRA	378	3682
C.palangshanense_SSC_IRA	379	3720
C.palangshanense_SSC_IRA	380	3741
C.palangshanense_SSC_IRA	381	3787
C.palangshanense_SSC_IRA	382	3825
C.palangshanense_SSC_IRA	383	3840
C.palangshanense_SSC_IRA	384	3857
C.palangshanense_SSC_IRA	385	3886
C.palangshanense_SSC_IRA	386	3906
C.palangshanense_SSC_IRA	387	3958
C.palangshanense_SSC_IRA	388	4010
C.palangshanense_SSC_IRA	389	4051
C.palangshanense_SSC_IRA	390	4063
C.palangshanense_SSC_IRA	391	4077
C.palangshanense_SSC_IRA	392	4092
C.palangshanense_SSC_IRA	393	4130
C.palangshanense_SSC_IRA	394	4133
C.palangshanense_SSC_IRA	395	4129
C.palangshanense_SSC_IRA	396	4156
C.palangshanense_SSC_IRA	397	4141
C.palangshanense_SSC_IRA	398	4143
C.palangshanense_SSC_IRA	399	4149
C.palangshanense_SSC_IRA	400	4183
C.palangshanense_SSC_IRA	401	4187
C.palangshanense_SSC_IRA	402	4174
C.palangshanense_SSC_IRA	403	4156
C.palangshanense_SSC_IRA	404	4121
C.palangshanense_SSC_IRA	405	4100
C.palangshanense_SSC_IRA	406	4068
C.palangshanense_SSC_IRA	407	4012
C.palangshanense_SSC_IRA	408	3985
C.palangshanense_SSC_IRA	409	3982
C.palangshanense_SSC_IRA	410	3944
C.palangshanense_SSC_IRA	411	3903
C.palangshanense_SSC_IRA	412	3887
C.palangshanense_SSC_IRA	413	3877
C.palangshanense_SSC_IRA	414	3843
C.palangshanense_SSC_IRA	415	3815
C.palangshanense_SSC_IRA	416	3777
C.palangshanense_SSC_IRA	417	3737
C.palangshanense_SSC_IRA	418	3697
C.palangshanense_SSC_IRA	419	3677
C.palangshanense_SSC_IRA	420	3644
C.palangshanense_SSC_IRA	421	3584
C.palangshanense_SSC_IRA	422	3565
C.palangshanense_SSC_IRA	423	3543
C.palangshanense_SSC_IRA	424	38
C.palangshanense_SSC_IRA	425	8
C.palangshanense_SSC_IRA	426	9
C.palangshanense_SSC_IRA	427	2526
C.palangshanense_SSC_IRA	428	2526
C.palangshanense_SSC_IRA	429	2526
C.palangshanense_SSC_IRA	430	2526
C.palangshanense_SSC_IRA	431	2523
C.palangshanense_SSC_IRA	432	2521
C.palangshanense_SSC_IRA	433	10
C.palangshanense_SSC_IRA	434	2564
C.palangshanense_SSC_IRA	435	2594
C.palangshanense_SSC_IRA	436	2616
C.palangshanense_SSC_IRA	437	2666
C.palangshanense_SSC_IRA	438	3450
C.palangshanense_SSC_IRA	439	3496
C.palangshanense_SSC_IRA	440	3518
C.palangshanense_SSC_IRA	441	3536
C.palangshanense_SSC_IRA	442	3562
C.palangshanense_SSC_IRA	443	3601
C.palangshanense_SSC_IRA	444	3610
C.palangshanense_SSC_IRA	445	3612
C.palangshanense_SSC_IRA	446	3624
C.palangshanense_SSC_IRA	447	3797
C.palangshanense_SSC_IRA	448	3817
C.palangshanense_SSC_IRA	449	3843
C.palangshanense_SSC_IRA	450	3876
C.palangshanense_SSC_IRA	451	3907
C.palangshanense_SSC_IRA	452	3934
C.palangshanense_SSC_IRA	453	4014
C.palangshanense_SSC_IRA	454	4022
C.palangshanense_SSC_IRA	455	4069
C.palangshanense_SSC_IRA	456	4102
C.palangshanense_SSC_IRA	457	4130
C.palangshanense_SSC_IRA	458	4149
C.palangshanense_SSC_IRA	459	4163
C.palangshanense_SSC_IRA	460	4143
C.palangshanense_SSC_IRA	461	4152
C.palangshanense_SSC_IRA	462	4166
C.palangshanense_SSC_IRA	463	4167
C.palangshanense_SSC_IRA	464	4153
C.palangshanense_SSC_IRA	465	4141
C.palangshanense_SSC_IRA	466	4123
C.palangshanense_SSC_IRA	467	4144
C.palangshanense_SSC_IRA	468	4158
C.palangshanense_SSC_IRA	469	4153
C.palangshanense_SSC_IRA	470	4154
C.palangshanense_SSC_IRA	471	4160
C.palangshanense_SSC_IRA	472	4172
C.palangshanense_SSC_IRA	473	4163
C.palangshanense_SSC_IRA	474	4159
C.palangshanense_SSC_IRA	475	4125
C.palangshanense_SSC_IRA	476	4143
C.palangshanense_SSC_IRA	477	4140
C.palangshanense_SSC_IRA	478	4150
C.palangshanense_SSC_IRA	479	3937
C.palangshanense_SSC_IRA	480	3952
C.palangshanense_SSC_IRA	481	3981
C.palangshanense_SSC_IRA	482	3974
C.palangshanense_SSC_IRA	483	3953
C.palangshanense_SSC_IRA	484	3957
C.palangshanense_SSC_IRA	485	3958
C.palangshanense_SSC_IRA	486	3929
C.palangshanense_SSC_IRA	487	4094
C.palangshanense_SSC_IRA	488	4116
C.palangshanense_SSC_IRA	489	4108
C.palangshanense_SSC_IRA	490	4084
C.palangshanense_SSC_IRA	491	4086
C.palangshanense_SSC_IRA	492	4085
C.palangshanense_SSC_IRA	493	4080
C.palangshanense_SSC_IRA	494	4084
C.palangshanense_SSC_IRA	495	4097
C.palangshanense_SSC_IRA	496	4096
C.palangshanense_SSC_IRA	497	4074
C.palangshanense_SSC_IRA	498	4058
C.palangshanense_SSC_IRA	499	4067
C.palangshanense_SSC_IRA	500	4064
C.palangshanense_SSC_IRA	501	4051
C.palangshanense_SSC_IRA	502	4056
C.palangshanense_SSC_IRA	503	4071
C.palangshanense_SSC_IRA	504	4099
C.palangshanense_SSC_IRA	505	4153
C.palangshanense_SSC_IRA	506	4138
C.palangshanense_SSC_IRA	507	4132
C.palangshanense_SSC_IRA	508	4117
C.palangshanense_SSC_IRA	509	4109
C.palangshanense_SSC_IRA	510	4023
C.palangshanense_SSC_IRA	511	4015
C.palangshanense_SSC_IRA	512	4011
C.palangshanense_SSC_IRA	513	4026
C.palangshanense_SSC_IRA	514	4028
C.palangshanense_SSC_IRA	515	4059
C.palangshanense_SSC_IRA	516	4029
C.palangshanense_SSC_IRA	517	3999
C.palangshanense_SSC_IRA	518	3983
C.palangshanense_SSC_IRA	519	3981
C.palangshanense_SSC_IRA	520	3988
C.palangshanense_SSC_IRA	521	3986
C.palangshanense_SSC_IRA	522	3990
C.palangshanense_SSC_IRA	523	3979
C.palangshanense_SSC_IRA	524	3979
C.palangshanense_SSC_IRA	525	3992
C.palangshanense_SSC_IRA	526	4023
C.palangshanense_SSC_IRA	527	4049
C.palangshanense_SSC_IRA	528	4058
C.palangshanense_SSC_IRA	529	4031
C.palangshanense_SSC_IRA	530	4059
C.palangshanense_SSC_IRA	531	4081
C.palangshanense_SSC_IRA	532	4058
C.palangshanense_SSC_IRA	533	4051
C.palangshanense_SSC_IRA	534	4065
C.palangshanense_SSC_IRA	535	4118
C.palangshanense_SSC_IRA	536	4119
C.palangshanense_SSC_IRA	537	4075
C.palangshanense_SSC_IRA	538	4051
C.palangshanense_SSC_IRA	539	4047
C.palangshanense_SSC_IRA	540	4080
C.palangshanense_SSC_IRA	541	4114
C.palangshanense_SSC_IRA	542	4125
C.palangshanense_SSC_IRA	543	4100
C.palangshanense_SSC_IRA	544	4094
C.palangshanense_SSC_IRA	545	4120
C.palangshanense_SSC_IRA	546	4136
C.palangshanense_SSC_IRA	547	4129
C.palangshanense_SSC_IRA	548	4122
C.palangshanense_SSC_IRA	549	4126
C.palangshanense_SSC_IRA	550	4118
C.palangshanense_SSC_IRA	551	4096
C.palangshanense_SSC_IRA	552	4134
C.palangshanense_SSC_IRA	553	4131
C.palangshanense_SSC_IRA	554	4137
C.palangshanense_SSC_IRA	555	4126
C.palangshanense_SSC_IRA	556	4145
C.palangshanense_SSC_IRA	557	4187
C.palangshanense_SSC_IRA	558	4200
C.palangshanense_SSC_IRA	559	4195
C.palangshanense_SSC_IRA	560	4188
C.palangshanense_SSC_IRA	561	4199
C.palangshanense_SSC_IRA	562	4206
C.palangshanense_SSC_IRA	563	4233
C.palangshanense_SSC_IRA	564	4257
C.palangshanense_SSC_IRA	565	4239
C.palangshanense_SSC_IRA	566	4221
C.palangshanense_SSC_IRA	567	4228
C.palangshanense_SSC_IRA	568	4201
C.palangshanense_SSC_IRA	569	4172
C.palangshanense_SSC_IRA	570	4160
C.palangshanense_SSC_IRA	571	4147
C.palangshanense_SSC_IRA	572	4139
C.palangshanense_SSC_IRA	573	4149
C.palangshanense_SSC_IRA	574	4156
C.palangshanense_SSC_IRA	575	4138
C.palangshanense_SSC_IRA	576	4153
C.palangshanense_SSC_IRA	577	4154
C.palangshanense_SSC_IRA	578	4138
C.palangshanense_SSC_IRA	579	4158
C.palangshanense_SSC_IRA	580	4171
C.palangshanense_SSC_IRA	581	4168
C.palangshanense_SSC_IRA	582	4141
C.palangshanense_SSC_IRA	583	4119
C.palangshanense_SSC_IRA	584	4081
C.palangshanense_SSC_IRA	585	4051
C.palangshanense_SSC_IRA	586	4029
C.palangshanense_SSC_IRA	587	3982
C.palangshanense_SSC_IRA	588	3970
C.palangshanense_SSC_IRA	589	3918
C.palangshanense_SSC_IRA	590	3897
C.palangshanense_SSC_IRA	591	3880
C.palangshanense_SSC_IRA	592	3853
C.palangshanense_SSC_IRA	593	3815
C.palangshanense_SSC_IRA	594	3800
C.palangshanense_SSC_IRA	595	3791
C.palangshanense_SSC_IRA	596	3767
C.palangshanense_SSC_IRA	597	3723
C.palangshanense_SSC_IRA	598	3697
C.palangshanense_SSC_IRA	599	3639
C.palangshanense_SSC_IRA	600	3598
