# Supplementary material for: Comparative Chloroplast Genomics of Seven Endangered Cypripedium Species and Phylogenetic Relationships of Orchidaceae
Source: Front Plant Sci. 2022 Jun 22;13:911702. doi: 10.3389/fpls.2022.911702 (PMC9257239; doi:10.3389/fpls.2022.911702)
Supplement: Supplementary file 3 [file Data_Sheet_3.zip › Supplementary dataset/C.palangshanense_LSC_IRB_flt.bam.coverage]

C.palangshanense_LSC_IRB	1	1230
C.palangshanense_LSC_IRB	2	1246
C.palangshanense_LSC_IRB	3	1257
C.palangshanense_LSC_IRB	4	1288
C.palangshanense_LSC_IRB	5	1296
C.palangshanense_LSC_IRB	6	1318
C.palangshanense_LSC_IRB	7	1331
C.palangshanense_LSC_IRB	8	1338
C.palangshanense_LSC_IRB	9	1364
C.palangshanense_LSC_IRB	10	1374
C.palangshanense_LSC_IRB	11	1399
C.palangshanense_LSC_IRB	12	1411
C.palangshanense_LSC_IRB	13	1436
C.palangshanense_LSC_IRB	14	1445
C.palangshanense_LSC_IRB	15	1461
C.palangshanense_LSC_IRB	16	1477
C.palangshanense_LSC_IRB	17	1493
C.palangshanense_LSC_IRB	18	1524
C.palangshanense_LSC_IRB	19	1540
C.palangshanense_LSC_IRB	20	1539
C.palangshanense_LSC_IRB	21	1554
C.palangshanense_LSC_IRB	22	1556
C.palangshanense_LSC_IRB	23	1592
C.palangshanense_LSC_IRB	24	1593
C.palangshanense_LSC_IRB	25	1599
C.palangshanense_LSC_IRB	26	1608
C.palangshanense_LSC_IRB	27	1613
C.palangshanense_LSC_IRB	28	1615
C.palangshanense_LSC_IRB	29	1636
C.palangshanense_LSC_IRB	30	1635
C.palangshanense_LSC_IRB	31	1650
C.palangshanense_LSC_IRB	32	1652
C.palangshanense_LSC_IRB	33	1658
C.palangshanense_LSC_IRB	34	1673
C.palangshanense_LSC_IRB	35	1670
C.palangshanense_LSC_IRB	36	1669
C.palangshanense_LSC_IRB	37	1679
C.palangshanense_LSC_IRB	38	1669
C.palangshanense_LSC_IRB	39	1673
C.palangshanense_LSC_IRB	40	1673
C.palangshanense_LSC_IRB	41	1676
C.palangshanense_LSC_IRB	42	1675
C.palangshanense_LSC_IRB	43	1683
C.palangshanense_LSC_IRB	44	1706
C.palangshanense_LSC_IRB	45	1723
C.palangshanense_LSC_IRB	46	1731
C.palangshanense_LSC_IRB	47	1747
C.palangshanense_LSC_IRB	48	1773
C.palangshanense_LSC_IRB	49	1779
C.palangshanense_LSC_IRB	50	1781
C.palangshanense_LSC_IRB	51	1786
C.palangshanense_LSC_IRB	52	1809
C.palangshanense_LSC_IRB	53	1813
C.palangshanense_LSC_IRB	54	1833
C.palangshanense_LSC_IRB	55	1825
C.palangshanense_LSC_IRB	56	1834
C.palangshanense_LSC_IRB	57	1834
C.palangshanense_LSC_IRB	58	1839
C.palangshanense_LSC_IRB	59	1828
C.palangshanense_LSC_IRB	60	1848
C.palangshanense_LSC_IRB	61	1865
C.palangshanense_LSC_IRB	62	1862
C.palangshanense_LSC_IRB	63	1854
C.palangshanense_LSC_IRB	64	1849
C.palangshanense_LSC_IRB	65	1858
C.palangshanense_LSC_IRB	66	1859
C.palangshanense_LSC_IRB	67	1863
C.palangshanense_LSC_IRB	68	1883
C.palangshanense_LSC_IRB	69	1892
C.palangshanense_LSC_IRB	70	1901
C.palangshanense_LSC_IRB	71	1886
C.palangshanense_LSC_IRB	72	1882
C.palangshanense_LSC_IRB	73	1899
C.palangshanense_LSC_IRB	74	1906
C.palangshanense_LSC_IRB	75	1912
C.palangshanense_LSC_IRB	76	1905
C.palangshanense_LSC_IRB	77	1911
C.palangshanense_LSC_IRB	78	1910
C.palangshanense_LSC_IRB	79	1913
C.palangshanense_LSC_IRB	80	1926
C.palangshanense_LSC_IRB	81	1937
C.palangshanense_LSC_IRB	82	1940
C.palangshanense_LSC_IRB	83	1937
C.palangshanense_LSC_IRB	84	1940
C.palangshanense_LSC_IRB	85	1981
C.palangshanense_LSC_IRB	86	2006
C.palangshanense_LSC_IRB	87	2009
C.palangshanense_LSC_IRB	88	2001
C.palangshanense_LSC_IRB	89	2042
C.palangshanense_LSC_IRB	90	2011
C.palangshanense_LSC_IRB	91	2064
C.palangshanense_LSC_IRB	92	2067
C.palangshanense_LSC_IRB	93	2068
C.palangshanense_LSC_IRB	94	2073
C.palangshanense_LSC_IRB	95	2048
C.palangshanense_LSC_IRB	96	2050
C.palangshanense_LSC_IRB	97	2057
C.palangshanense_LSC_IRB	98	2065
C.palangshanense_LSC_IRB	99	2070
C.palangshanense_LSC_IRB	100	2060
C.palangshanense_LSC_IRB	101	2047
C.palangshanense_LSC_IRB	102	2060
C.palangshanense_LSC_IRB	103	2058
C.palangshanense_LSC_IRB	104	2056
C.palangshanense_LSC_IRB	105	2068
C.palangshanense_LSC_IRB	106	2072
C.palangshanense_LSC_IRB	107	2058
C.palangshanense_LSC_IRB	108	2070
C.palangshanense_LSC_IRB	109	2066
C.palangshanense_LSC_IRB	110	2072
C.palangshanense_LSC_IRB	111	2085
C.palangshanense_LSC_IRB	112	2092
C.palangshanense_LSC_IRB	113	2101
C.palangshanense_LSC_IRB	114	2101
C.palangshanense_LSC_IRB	115	2095
C.palangshanense_LSC_IRB	116	2095
C.palangshanense_LSC_IRB	117	2104
C.palangshanense_LSC_IRB	118	2096
C.palangshanense_LSC_IRB	119	2102
C.palangshanense_LSC_IRB	120	2102
C.palangshanense_LSC_IRB	121	2119
C.palangshanense_LSC_IRB	122	2125
C.palangshanense_LSC_IRB	123	2135
C.palangshanense_LSC_IRB	124	2127
C.palangshanense_LSC_IRB	125	2125
C.palangshanense_LSC_IRB	126	2122
C.palangshanense_LSC_IRB	127	2136
C.palangshanense_LSC_IRB	128	2189
C.palangshanense_LSC_IRB	129	2197
C.palangshanense_LSC_IRB	130	2197
C.palangshanense_LSC_IRB	131	2224
C.palangshanense_LSC_IRB	132	2228
C.palangshanense_LSC_IRB	133	2229
C.palangshanense_LSC_IRB	134	2211
C.palangshanense_LSC_IRB	135	2185
C.palangshanense_LSC_IRB	136	2199
C.palangshanense_LSC_IRB	137	2204
C.palangshanense_LSC_IRB	138	2194
C.palangshanense_LSC_IRB	139	2218
C.palangshanense_LSC_IRB	140	2181
C.palangshanense_LSC_IRB	141	2179
C.palangshanense_LSC_IRB	142	2164
C.palangshanense_LSC_IRB	143	2165
C.palangshanense_LSC_IRB	144	2165
C.palangshanense_LSC_IRB	145	2167
C.palangshanense_LSC_IRB	146	2185
C.palangshanense_LSC_IRB	147	2183
C.palangshanense_LSC_IRB	148	2197
C.palangshanense_LSC_IRB	149	2212
C.palangshanense_LSC_IRB	150	2221
C.palangshanense_LSC_IRB	151	2214
C.palangshanense_LSC_IRB	152	2216
C.palangshanense_LSC_IRB	153	2234
C.palangshanense_LSC_IRB	154	2241
C.palangshanense_LSC_IRB	155	2236
C.palangshanense_LSC_IRB	156	2240
C.palangshanense_LSC_IRB	157	2244
C.palangshanense_LSC_IRB	158	2240
C.palangshanense_LSC_IRB	159	2244
C.palangshanense_LSC_IRB	160	2275
C.palangshanense_LSC_IRB	161	2261
C.palangshanense_LSC_IRB	162	2262
C.palangshanense_LSC_IRB	163	2254
C.palangshanense_LSC_IRB	164	2252
C.palangshanense_LSC_IRB	165	2246
C.palangshanense_LSC_IRB	166	2240
C.palangshanense_LSC_IRB	167	2234
C.palangshanense_LSC_IRB	168	2213
C.palangshanense_LSC_IRB	169	2214
C.palangshanense_LSC_IRB	170	2233
C.palangshanense_LSC_IRB	171	2237
C.palangshanense_LSC_IRB	172	2241
C.palangshanense_LSC_IRB	173	2215
C.palangshanense_LSC_IRB	174	2214
C.palangshanense_LSC_IRB	175	2244
C.palangshanense_LSC_IRB	176	2273
C.palangshanense_LSC_IRB	177	2278
C.palangshanense_LSC_IRB	178	2280
C.palangshanense_LSC_IRB	179	2265
C.palangshanense_LSC_IRB	180	2273
C.palangshanense_LSC_IRB	181	2276
C.palangshanense_LSC_IRB	182	2280
C.palangshanense_LSC_IRB	183	2283
C.palangshanense_LSC_IRB	184	2282
C.palangshanense_LSC_IRB	185	2282
C.palangshanense_LSC_IRB	186	2290
C.palangshanense_LSC_IRB	187	2284
C.palangshanense_LSC_IRB	188	2288
C.palangshanense_LSC_IRB	189	2288
C.palangshanense_LSC_IRB	190	2317
C.palangshanense_LSC_IRB	191	2324
C.palangshanense_LSC_IRB	192	2323
C.palangshanense_LSC_IRB	193	2323
C.palangshanense_LSC_IRB	194	2314
C.palangshanense_LSC_IRB	195	2302
C.palangshanense_LSC_IRB	196	2317
C.palangshanense_LSC_IRB	197	2331
C.palangshanense_LSC_IRB	198	2326
C.palangshanense_LSC_IRB	199	2331
C.palangshanense_LSC_IRB	200	2348
C.palangshanense_LSC_IRB	201	2346
C.palangshanense_LSC_IRB	202	2346
C.palangshanense_LSC_IRB	203	2345
C.palangshanense_LSC_IRB	204	2329
C.palangshanense_LSC_IRB	205	2329
C.palangshanense_LSC_IRB	206	2324
C.palangshanense_LSC_IRB	207	2322
C.palangshanense_LSC_IRB	208	2335
C.palangshanense_LSC_IRB	209	2372
C.palangshanense_LSC_IRB	210	2360
C.palangshanense_LSC_IRB	211	2356
C.palangshanense_LSC_IRB	212	2368
C.palangshanense_LSC_IRB	213	2377
C.palangshanense_LSC_IRB	214	2390
C.palangshanense_LSC_IRB	215	2379
C.palangshanense_LSC_IRB	216	2364
C.palangshanense_LSC_IRB	217	2357
C.palangshanense_LSC_IRB	218	2340
C.palangshanense_LSC_IRB	219	2334
C.palangshanense_LSC_IRB	220	2349
C.palangshanense_LSC_IRB	221	2339
C.palangshanense_LSC_IRB	222	2353
C.palangshanense_LSC_IRB	223	2350
C.palangshanense_LSC_IRB	224	2368
C.palangshanense_LSC_IRB	225	2366
C.palangshanense_LSC_IRB	226	2359
C.palangshanense_LSC_IRB	227	2392
C.palangshanense_LSC_IRB	228	2404
C.palangshanense_LSC_IRB	229	2405
C.palangshanense_LSC_IRB	230	2397
C.palangshanense_LSC_IRB	231	2389
C.palangshanense_LSC_IRB	232	2403
C.palangshanense_LSC_IRB	233	2414
C.palangshanense_LSC_IRB	234	2463
C.palangshanense_LSC_IRB	235	2425
C.palangshanense_LSC_IRB	236	2448
C.palangshanense_LSC_IRB	237	2476
C.palangshanense_LSC_IRB	238	2479
C.palangshanense_LSC_IRB	239	2449
C.palangshanense_LSC_IRB	240	2450
C.palangshanense_LSC_IRB	241	2439
C.palangshanense_LSC_IRB	242	2435
C.palangshanense_LSC_IRB	243	2437
C.palangshanense_LSC_IRB	244	2446
C.palangshanense_LSC_IRB	245	2471
C.palangshanense_LSC_IRB	246	2472
C.palangshanense_LSC_IRB	247	2468
C.palangshanense_LSC_IRB	248	2495
C.palangshanense_LSC_IRB	249	2504
C.palangshanense_LSC_IRB	250	2500
C.palangshanense_LSC_IRB	251	2487
C.palangshanense_LSC_IRB	252	2473
C.palangshanense_LSC_IRB	253	2503
C.palangshanense_LSC_IRB	254	2519
C.palangshanense_LSC_IRB	255	2474
C.palangshanense_LSC_IRB	256	2489
C.palangshanense_LSC_IRB	257	2489
C.palangshanense_LSC_IRB	258	2491
C.palangshanense_LSC_IRB	259	2494
C.palangshanense_LSC_IRB	260	2506
C.palangshanense_LSC_IRB	261	2496
C.palangshanense_LSC_IRB	262	2495
C.palangshanense_LSC_IRB	263	2486
C.palangshanense_LSC_IRB	264	2481
C.palangshanense_LSC_IRB	265	2492
C.palangshanense_LSC_IRB	266	2500
C.palangshanense_LSC_IRB	267	2493
C.palangshanense_LSC_IRB	268	2493
C.palangshanense_LSC_IRB	269	2504
C.palangshanense_LSC_IRB	270	2516
C.palangshanense_LSC_IRB	271	2493
C.palangshanense_LSC_IRB	272	2490
C.palangshanense_LSC_IRB	273	2507
C.palangshanense_LSC_IRB	274	2552
C.palangshanense_LSC_IRB	275	2544
C.palangshanense_LSC_IRB	276	2558
C.palangshanense_LSC_IRB	277	2554
C.palangshanense_LSC_IRB	278	2516
C.palangshanense_LSC_IRB	279	2510
C.palangshanense_LSC_IRB	280	2515
C.palangshanense_LSC_IRB	281	2491
C.palangshanense_LSC_IRB	282	2486
C.palangshanense_LSC_IRB	283	2482
C.palangshanense_LSC_IRB	284	2507
C.palangshanense_LSC_IRB	285	2510
C.palangshanense_LSC_IRB	286	2499
C.palangshanense_LSC_IRB	287	2503
C.palangshanense_LSC_IRB	288	2510
C.palangshanense_LSC_IRB	289	2490
C.palangshanense_LSC_IRB	290	2517
C.palangshanense_LSC_IRB	291	2513
C.palangshanense_LSC_IRB	292	2510
C.palangshanense_LSC_IRB	293	2514
C.palangshanense_LSC_IRB	294	2530
C.palangshanense_LSC_IRB	295	2527
C.palangshanense_LSC_IRB	296	2510
C.palangshanense_LSC_IRB	297	2509
C.palangshanense_LSC_IRB	298	2518
C.palangshanense_LSC_IRB	299	2522
C.palangshanense_LSC_IRB	300	2515
C.palangshanense_LSC_IRB	301	4029
C.palangshanense_LSC_IRB	302	4026
C.palangshanense_LSC_IRB	303	4024
C.palangshanense_LSC_IRB	304	3997
C.palangshanense_LSC_IRB	305	4016
C.palangshanense_LSC_IRB	306	4064
C.palangshanense_LSC_IRB	307	4054
C.palangshanense_LSC_IRB	308	4073
C.palangshanense_LSC_IRB	309	4099
C.palangshanense_LSC_IRB	310	4062
C.palangshanense_LSC_IRB	311	4064
C.palangshanense_LSC_IRB	312	4096
C.palangshanense_LSC_IRB	313	4104
C.palangshanense_LSC_IRB	314	4109
C.palangshanense_LSC_IRB	315	4115
C.palangshanense_LSC_IRB	316	4134
C.palangshanense_LSC_IRB	317	4203
C.palangshanense_LSC_IRB	318	4233
C.palangshanense_LSC_IRB	319	4241
C.palangshanense_LSC_IRB	320	4235
C.palangshanense_LSC_IRB	321	4231
C.palangshanense_LSC_IRB	322	4216
C.palangshanense_LSC_IRB	323	4260
C.palangshanense_LSC_IRB	324	4274
C.palangshanense_LSC_IRB	325	4275
C.palangshanense_LSC_IRB	326	4244
C.palangshanense_LSC_IRB	327	4250
C.palangshanense_LSC_IRB	328	4275
C.palangshanense_LSC_IRB	329	4294
C.palangshanense_LSC_IRB	330	4291
C.palangshanense_LSC_IRB	331	4340
C.palangshanense_LSC_IRB	332	4359
C.palangshanense_LSC_IRB	333	4359
C.palangshanense_LSC_IRB	334	4340
C.palangshanense_LSC_IRB	335	4351
C.palangshanense_LSC_IRB	336	4351
C.palangshanense_LSC_IRB	337	4364
C.palangshanense_LSC_IRB	338	4333
C.palangshanense_LSC_IRB	339	4327
C.palangshanense_LSC_IRB	340	4300
C.palangshanense_LSC_IRB	341	4327
C.palangshanense_LSC_IRB	342	4360
C.palangshanense_LSC_IRB	343	4368
C.palangshanense_LSC_IRB	344	4368
C.palangshanense_LSC_IRB	345	4378
C.palangshanense_LSC_IRB	346	4352
C.palangshanense_LSC_IRB	347	4361
C.palangshanense_LSC_IRB	348	4329
C.palangshanense_LSC_IRB	349	4304
C.palangshanense_LSC_IRB	350	4298
C.palangshanense_LSC_IRB	351	4324
C.palangshanense_LSC_IRB	352	4300
C.palangshanense_LSC_IRB	353	4306
C.palangshanense_LSC_IRB	354	4303
C.palangshanense_LSC_IRB	355	4275
C.palangshanense_LSC_IRB	356	4296
C.palangshanense_LSC_IRB	357	4323
C.palangshanense_LSC_IRB	358	4321
C.palangshanense_LSC_IRB	359	4286
C.palangshanense_LSC_IRB	360	4290
C.palangshanense_LSC_IRB	361	4311
C.palangshanense_LSC_IRB	362	4321
C.palangshanense_LSC_IRB	363	4308
C.palangshanense_LSC_IRB	364	4296
C.palangshanense_LSC_IRB	365	4318
C.palangshanense_LSC_IRB	366	4331
C.palangshanense_LSC_IRB	367	4314
C.palangshanense_LSC_IRB	368	4358
C.palangshanense_LSC_IRB	369	4362
C.palangshanense_LSC_IRB	370	4334
C.palangshanense_LSC_IRB	371	4350
C.palangshanense_LSC_IRB	372	4370
C.palangshanense_LSC_IRB	373	4421
C.palangshanense_LSC_IRB	374	4440
C.palangshanense_LSC_IRB	375	4429
C.palangshanense_LSC_IRB	376	4440
C.palangshanense_LSC_IRB	377	4411
C.palangshanense_LSC_IRB	378	4422
C.palangshanense_LSC_IRB	379	4429
C.palangshanense_LSC_IRB	380	4424
C.palangshanense_LSC_IRB	381	4403
C.palangshanense_LSC_IRB	382	4427
C.palangshanense_LSC_IRB	383	4435
C.palangshanense_LSC_IRB	384	4425
C.palangshanense_LSC_IRB	385	4438
C.palangshanense_LSC_IRB	386	4440
C.palangshanense_LSC_IRB	387	4464
C.palangshanense_LSC_IRB	388	4467
C.palangshanense_LSC_IRB	389	4460
C.palangshanense_LSC_IRB	390	4472
C.palangshanense_LSC_IRB	391	4477
C.palangshanense_LSC_IRB	392	4486
C.palangshanense_LSC_IRB	393	4486
C.palangshanense_LSC_IRB	394	4510
C.palangshanense_LSC_IRB	395	4479
C.palangshanense_LSC_IRB	396	4489
C.palangshanense_LSC_IRB	397	4503
C.palangshanense_LSC_IRB	398	4462
C.palangshanense_LSC_IRB	399	4470
C.palangshanense_LSC_IRB	400	4485
C.palangshanense_LSC_IRB	401	4495
C.palangshanense_LSC_IRB	402	4573
C.palangshanense_LSC_IRB	403	4593
C.palangshanense_LSC_IRB	404	4535
C.palangshanense_LSC_IRB	405	4459
C.palangshanense_LSC_IRB	406	4459
C.palangshanense_LSC_IRB	407	4444
C.palangshanense_LSC_IRB	408	4461
C.palangshanense_LSC_IRB	409	4456
C.palangshanense_LSC_IRB	410	4443
C.palangshanense_LSC_IRB	411	4502
C.palangshanense_LSC_IRB	412	4488
C.palangshanense_LSC_IRB	413	4535
C.palangshanense_LSC_IRB	414	4533
C.palangshanense_LSC_IRB	415	4538
C.palangshanense_LSC_IRB	416	4588
C.palangshanense_LSC_IRB	417	4605
C.palangshanense_LSC_IRB	418	4637
C.palangshanense_LSC_IRB	419	4658
C.palangshanense_LSC_IRB	420	4660
C.palangshanense_LSC_IRB	421	4671
C.palangshanense_LSC_IRB	422	4669
C.palangshanense_LSC_IRB	423	4675
C.palangshanense_LSC_IRB	424	4568
C.palangshanense_LSC_IRB	425	4544
C.palangshanense_LSC_IRB	426	4524
C.palangshanense_LSC_IRB	427	4497
C.palangshanense_LSC_IRB	428	4478
C.palangshanense_LSC_IRB	429	4464
C.palangshanense_LSC_IRB	430	4479
C.palangshanense_LSC_IRB	431	4469
C.palangshanense_LSC_IRB	432	4384
C.palangshanense_LSC_IRB	433	4372
C.palangshanense_LSC_IRB	434	4360
C.palangshanense_LSC_IRB	435	4367
C.palangshanense_LSC_IRB	436	4358
C.palangshanense_LSC_IRB	437	4354
C.palangshanense_LSC_IRB	438	4355
C.palangshanense_LSC_IRB	439	4448
C.palangshanense_LSC_IRB	440	4425
C.palangshanense_LSC_IRB	441	4453
C.palangshanense_LSC_IRB	442	4463
C.palangshanense_LSC_IRB	443	4468
C.palangshanense_LSC_IRB	444	4435
C.palangshanense_LSC_IRB	445	4425
C.palangshanense_LSC_IRB	446	4466
C.palangshanense_LSC_IRB	447	4456
C.palangshanense_LSC_IRB	448	4445
C.palangshanense_LSC_IRB	449	4456
C.palangshanense_LSC_IRB	450	4481
C.palangshanense_LSC_IRB	451	4492
C.palangshanense_LSC_IRB	452	4497
C.palangshanense_LSC_IRB	453	4499
C.palangshanense_LSC_IRB	454	4506
C.palangshanense_LSC_IRB	455	4508
C.palangshanense_LSC_IRB	456	4492
C.palangshanense_LSC_IRB	457	4494
C.palangshanense_LSC_IRB	458	4435
C.palangshanense_LSC_IRB	459	4395
C.palangshanense_LSC_IRB	460	4447
C.palangshanense_LSC_IRB	461	4475
C.palangshanense_LSC_IRB	462	4447
C.palangshanense_LSC_IRB	463	4466
C.palangshanense_LSC_IRB	464	4456
C.palangshanense_LSC_IRB	465	4476
C.palangshanense_LSC_IRB	466	4567
C.palangshanense_LSC_IRB	467	4541
C.palangshanense_LSC_IRB	468	4542
C.palangshanense_LSC_IRB	469	4533
C.palangshanense_LSC_IRB	470	4550
C.palangshanense_LSC_IRB	471	4548
C.palangshanense_LSC_IRB	472	4592
C.palangshanense_LSC_IRB	473	4552
C.palangshanense_LSC_IRB	474	4580
C.palangshanense_LSC_IRB	475	4574
C.palangshanense_LSC_IRB	476	4590
C.palangshanense_LSC_IRB	477	4623
C.palangshanense_LSC_IRB	478	4573
C.palangshanense_LSC_IRB	479	4592
C.palangshanense_LSC_IRB	480	4628
C.palangshanense_LSC_IRB	481	4628
C.palangshanense_LSC_IRB	482	4620
C.palangshanense_LSC_IRB	483	4612
C.palangshanense_LSC_IRB	484	4619
C.palangshanense_LSC_IRB	485	4635
C.palangshanense_LSC_IRB	486	4626
C.palangshanense_LSC_IRB	487	4633
C.palangshanense_LSC_IRB	488	4645
C.palangshanense_LSC_IRB	489	4657
C.palangshanense_LSC_IRB	490	4687
C.palangshanense_LSC_IRB	491	4643
C.palangshanense_LSC_IRB	492	4671
C.palangshanense_LSC_IRB	493	4662
C.palangshanense_LSC_IRB	494	4640
C.palangshanense_LSC_IRB	495	4650
C.palangshanense_LSC_IRB	496	4656
C.palangshanense_LSC_IRB	497	4649
C.palangshanense_LSC_IRB	498	4684
C.palangshanense_LSC_IRB	499	4721
C.palangshanense_LSC_IRB	500	4734
C.palangshanense_LSC_IRB	501	4702
C.palangshanense_LSC_IRB	502	4729
C.palangshanense_LSC_IRB	503	4718
C.palangshanense_LSC_IRB	504	4725
C.palangshanense_LSC_IRB	505	4772
C.palangshanense_LSC_IRB	506	4737
C.palangshanense_LSC_IRB	507	4747
C.palangshanense_LSC_IRB	508	4725
C.palangshanense_LSC_IRB	509	4720
C.palangshanense_LSC_IRB	510	4710
C.palangshanense_LSC_IRB	511	4724
C.palangshanense_LSC_IRB	512	4703
C.palangshanense_LSC_IRB	513	4729
C.palangshanense_LSC_IRB	514	4724
C.palangshanense_LSC_IRB	515	4699
C.palangshanense_LSC_IRB	516	4690
C.palangshanense_LSC_IRB	517	4710
C.palangshanense_LSC_IRB	518	4696
C.palangshanense_LSC_IRB	519	4681
C.palangshanense_LSC_IRB	520	4663
C.palangshanense_LSC_IRB	521	4647
C.palangshanense_LSC_IRB	522	4650
C.palangshanense_LSC_IRB	523	4609
C.palangshanense_LSC_IRB	524	4617
C.palangshanense_LSC_IRB	525	4553
C.palangshanense_LSC_IRB	526	4554
C.palangshanense_LSC_IRB	527	4579
C.palangshanense_LSC_IRB	528	4565
C.palangshanense_LSC_IRB	529	4552
C.palangshanense_LSC_IRB	530	4577
C.palangshanense_LSC_IRB	531	4587
C.palangshanense_LSC_IRB	532	4627
C.palangshanense_LSC_IRB	533	4597
C.palangshanense_LSC_IRB	534	4570
C.palangshanense_LSC_IRB	535	4551
C.palangshanense_LSC_IRB	536	4549
C.palangshanense_LSC_IRB	537	4510
C.palangshanense_LSC_IRB	538	4518
C.palangshanense_LSC_IRB	539	4523
C.palangshanense_LSC_IRB	540	4525
C.palangshanense_LSC_IRB	541	4534
C.palangshanense_LSC_IRB	542	4527
C.palangshanense_LSC_IRB	543	4459
C.palangshanense_LSC_IRB	544	4454
C.palangshanense_LSC_IRB	545	4475
C.palangshanense_LSC_IRB	546	4482
C.palangshanense_LSC_IRB	547	4559
C.palangshanense_LSC_IRB	548	4577
C.palangshanense_LSC_IRB	549	4502
C.palangshanense_LSC_IRB	550	4462
C.palangshanense_LSC_IRB	551	4572
C.palangshanense_LSC_IRB	552	4496
C.palangshanense_LSC_IRB	553	4452
C.palangshanense_LSC_IRB	554	4457
C.palangshanense_LSC_IRB	555	4510
C.palangshanense_LSC_IRB	556	4497
C.palangshanense_LSC_IRB	557	4519
C.palangshanense_LSC_IRB	558	4515
C.palangshanense_LSC_IRB	559	4510
C.palangshanense_LSC_IRB	560	4554
C.palangshanense_LSC_IRB	561	4558
C.palangshanense_LSC_IRB	562	4588
C.palangshanense_LSC_IRB	563	4541
C.palangshanense_LSC_IRB	564	4504
C.palangshanense_LSC_IRB	565	4504
C.palangshanense_LSC_IRB	566	4454
C.palangshanense_LSC_IRB	567	4479
C.palangshanense_LSC_IRB	568	4443
C.palangshanense_LSC_IRB	569	4434
C.palangshanense_LSC_IRB	570	4423
C.palangshanense_LSC_IRB	571	4446
C.palangshanense_LSC_IRB	572	4439
C.palangshanense_LSC_IRB	573	4368
C.palangshanense_LSC_IRB	574	4355
C.palangshanense_LSC_IRB	575	4355
C.palangshanense_LSC_IRB	576	4339
C.palangshanense_LSC_IRB	577	4348
C.palangshanense_LSC_IRB	578	4272
C.palangshanense_LSC_IRB	579	4252
C.palangshanense_LSC_IRB	580	4208
C.palangshanense_LSC_IRB	581	4200
C.palangshanense_LSC_IRB	582	4207
C.palangshanense_LSC_IRB	583	4175
C.palangshanense_LSC_IRB	584	4149
C.palangshanense_LSC_IRB	585	4127
C.palangshanense_LSC_IRB	586	4089
C.palangshanense_LSC_IRB	587	4059
C.palangshanense_LSC_IRB	588	4037
C.palangshanense_LSC_IRB	589	3995
C.palangshanense_LSC_IRB	590	3976
C.palangshanense_LSC_IRB	591	3940
C.palangshanense_LSC_IRB	592	3909
C.palangshanense_LSC_IRB	593	3864
C.palangshanense_LSC_IRB	594	3857
C.palangshanense_LSC_IRB	595	3828
C.palangshanense_LSC_IRB	596	3764
C.palangshanense_LSC_IRB	597	3725
C.palangshanense_LSC_IRB	598	3684
C.palangshanense_LSC_IRB	599	3645
C.palangshanense_LSC_IRB	600	3595
