# Supplementary material for: Comparative Chloroplast Genomics of Seven Endangered Cypripedium Species and Phylogenetic Relationships of Orchidaceae
Source: Front Plant Sci. 2022 Jun 22;13:911702. doi: 10.3389/fpls.2022.911702 (PMC9257239; doi:10.3389/fpls.2022.911702)
Supplement: Supplementary file 3 [file Data_Sheet_3.zip › Supplementary dataset/C.debile_LSC_IRA_flt.bam.coverage]

C.debile_LSC_IRA	1	3762
C.debile_LSC_IRA	2	3799
C.debile_LSC_IRA	3	3844
C.debile_LSC_IRA	4	3863
C.debile_LSC_IRA	5	3878
C.debile_LSC_IRA	6	3902
C.debile_LSC_IRA	7	3934
C.debile_LSC_IRA	8	3976
C.debile_LSC_IRA	9	3999
C.debile_LSC_IRA	10	4035
C.debile_LSC_IRA	11	4055
C.debile_LSC_IRA	12	4070
C.debile_LSC_IRA	13	4095
C.debile_LSC_IRA	14	4115
C.debile_LSC_IRA	15	4127
C.debile_LSC_IRA	16	4163
C.debile_LSC_IRA	17	4183
C.debile_LSC_IRA	18	4254
C.debile_LSC_IRA	19	4268
C.debile_LSC_IRA	20	4268
C.debile_LSC_IRA	21	4259
C.debile_LSC_IRA	22	4252
C.debile_LSC_IRA	23	4266
C.debile_LSC_IRA	24	4275
C.debile_LSC_IRA	25	4286
C.debile_LSC_IRA	26	4308
C.debile_LSC_IRA	27	4312
C.debile_LSC_IRA	28	4309
C.debile_LSC_IRA	29	4327
C.debile_LSC_IRA	30	4366
C.debile_LSC_IRA	31	4396
C.debile_LSC_IRA	32	4413
C.debile_LSC_IRA	33	4427
C.debile_LSC_IRA	34	4428
C.debile_LSC_IRA	35	4375
C.debile_LSC_IRA	36	4406
C.debile_LSC_IRA	37	4399
C.debile_LSC_IRA	38	4401
C.debile_LSC_IRA	39	4401
C.debile_LSC_IRA	40	4380
C.debile_LSC_IRA	41	4372
C.debile_LSC_IRA	42	4347
C.debile_LSC_IRA	43	4344
C.debile_LSC_IRA	44	4328
C.debile_LSC_IRA	45	4297
C.debile_LSC_IRA	46	4326
C.debile_LSC_IRA	47	4308
C.debile_LSC_IRA	48	4286
C.debile_LSC_IRA	49	4277
C.debile_LSC_IRA	50	4250
C.debile_LSC_IRA	51	4281
C.debile_LSC_IRA	52	4267
C.debile_LSC_IRA	53	4271
C.debile_LSC_IRA	54	4225
C.debile_LSC_IRA	55	4231
C.debile_LSC_IRA	56	4236
C.debile_LSC_IRA	57	4230
C.debile_LSC_IRA	58	4221
C.debile_LSC_IRA	59	4224
C.debile_LSC_IRA	60	4180
C.debile_LSC_IRA	61	4185
C.debile_LSC_IRA	62	4199
C.debile_LSC_IRA	63	4213
C.debile_LSC_IRA	64	3972
C.debile_LSC_IRA	65	4134
C.debile_LSC_IRA	66	4127
C.debile_LSC_IRA	67	4100
C.debile_LSC_IRA	68	4072
C.debile_LSC_IRA	69	4084
C.debile_LSC_IRA	70	4111
C.debile_LSC_IRA	71	4108
C.debile_LSC_IRA	72	4104
C.debile_LSC_IRA	73	4140
C.debile_LSC_IRA	74	4140
C.debile_LSC_IRA	75	4154
C.debile_LSC_IRA	76	4175
C.debile_LSC_IRA	77	4152
C.debile_LSC_IRA	78	4136
C.debile_LSC_IRA	79	4116
C.debile_LSC_IRA	80	4115
C.debile_LSC_IRA	81	4166
C.debile_LSC_IRA	82	4159
C.debile_LSC_IRA	83	4179
C.debile_LSC_IRA	84	4180
C.debile_LSC_IRA	85	4174
C.debile_LSC_IRA	86	4151
C.debile_LSC_IRA	87	4118
C.debile_LSC_IRA	88	4145
C.debile_LSC_IRA	89	4164
C.debile_LSC_IRA	90	4163
C.debile_LSC_IRA	91	4159
C.debile_LSC_IRA	92	4125
C.debile_LSC_IRA	93	4104
C.debile_LSC_IRA	94	4081
C.debile_LSC_IRA	95	4084
C.debile_LSC_IRA	96	4090
C.debile_LSC_IRA	97	4088
C.debile_LSC_IRA	98	4101
C.debile_LSC_IRA	99	4066
C.debile_LSC_IRA	100	4027
C.debile_LSC_IRA	101	3996
C.debile_LSC_IRA	102	3990
C.debile_LSC_IRA	103	3960
C.debile_LSC_IRA	104	3959
C.debile_LSC_IRA	105	3950
C.debile_LSC_IRA	106	3953
C.debile_LSC_IRA	107	3965
C.debile_LSC_IRA	108	4014
C.debile_LSC_IRA	109	4007
C.debile_LSC_IRA	110	4001
C.debile_LSC_IRA	111	4010
C.debile_LSC_IRA	112	4069
C.debile_LSC_IRA	113	4073
C.debile_LSC_IRA	114	4079
C.debile_LSC_IRA	115	4068
C.debile_LSC_IRA	116	4095
C.debile_LSC_IRA	117	4102
C.debile_LSC_IRA	118	4085
C.debile_LSC_IRA	119	4077
C.debile_LSC_IRA	120	3978
C.debile_LSC_IRA	121	4010
C.debile_LSC_IRA	122	4004
C.debile_LSC_IRA	123	3993
C.debile_LSC_IRA	124	3996
C.debile_LSC_IRA	125	3968
C.debile_LSC_IRA	126	3998
C.debile_LSC_IRA	127	3998
C.debile_LSC_IRA	128	3999
C.debile_LSC_IRA	129	3974
C.debile_LSC_IRA	130	3975
C.debile_LSC_IRA	131	3960
C.debile_LSC_IRA	132	3985
C.debile_LSC_IRA	133	3940
C.debile_LSC_IRA	134	3931
C.debile_LSC_IRA	135	3940
C.debile_LSC_IRA	136	3935
C.debile_LSC_IRA	137	3948
C.debile_LSC_IRA	138	3929
C.debile_LSC_IRA	139	3937
C.debile_LSC_IRA	140	4037
C.debile_LSC_IRA	141	4034
C.debile_LSC_IRA	142	4030
C.debile_LSC_IRA	143	4023
C.debile_LSC_IRA	144	4023
C.debile_LSC_IRA	145	3997
C.debile_LSC_IRA	146	3989
C.debile_LSC_IRA	147	3977
C.debile_LSC_IRA	148	3954
C.debile_LSC_IRA	149	3928
C.debile_LSC_IRA	150	3957
C.debile_LSC_IRA	151	3993
C.debile_LSC_IRA	152	3980
C.debile_LSC_IRA	153	3983
C.debile_LSC_IRA	154	3982
C.debile_LSC_IRA	155	3986
C.debile_LSC_IRA	156	3989
C.debile_LSC_IRA	157	3983
C.debile_LSC_IRA	158	3979
C.debile_LSC_IRA	159	3987
C.debile_LSC_IRA	160	3967
C.debile_LSC_IRA	161	3970
C.debile_LSC_IRA	162	3985
C.debile_LSC_IRA	163	4000
C.debile_LSC_IRA	164	3994
C.debile_LSC_IRA	165	4009
C.debile_LSC_IRA	166	3985
C.debile_LSC_IRA	167	3978
C.debile_LSC_IRA	168	3937
C.debile_LSC_IRA	169	3974
C.debile_LSC_IRA	170	3977
C.debile_LSC_IRA	171	3972
C.debile_LSC_IRA	172	3977
C.debile_LSC_IRA	173	3983
C.debile_LSC_IRA	174	4005
C.debile_LSC_IRA	175	4073
C.debile_LSC_IRA	176	4075
C.debile_LSC_IRA	177	4087
C.debile_LSC_IRA	178	4091
C.debile_LSC_IRA	179	4085
C.debile_LSC_IRA	180	4059
C.debile_LSC_IRA	181	4033
C.debile_LSC_IRA	182	4022
C.debile_LSC_IRA	183	4007
C.debile_LSC_IRA	184	4000
C.debile_LSC_IRA	185	3997
C.debile_LSC_IRA	186	3965
C.debile_LSC_IRA	187	3930
C.debile_LSC_IRA	188	3965
C.debile_LSC_IRA	189	3979
C.debile_LSC_IRA	190	3978
C.debile_LSC_IRA	191	3975
C.debile_LSC_IRA	192	3974
C.debile_LSC_IRA	193	3973
C.debile_LSC_IRA	194	3962
C.debile_LSC_IRA	195	4053
C.debile_LSC_IRA	196	4058
C.debile_LSC_IRA	197	4060
C.debile_LSC_IRA	198	4054
C.debile_LSC_IRA	199	4040
C.debile_LSC_IRA	200	4031
C.debile_LSC_IRA	201	4020
C.debile_LSC_IRA	202	4019
C.debile_LSC_IRA	203	4015
C.debile_LSC_IRA	204	4004
C.debile_LSC_IRA	205	3987
C.debile_LSC_IRA	206	3924
C.debile_LSC_IRA	207	3946
C.debile_LSC_IRA	208	3976
C.debile_LSC_IRA	209	4012
C.debile_LSC_IRA	210	4028
C.debile_LSC_IRA	211	4034
C.debile_LSC_IRA	212	4029
C.debile_LSC_IRA	213	4012
C.debile_LSC_IRA	214	4043
C.debile_LSC_IRA	215	4104
C.debile_LSC_IRA	216	4116
C.debile_LSC_IRA	217	4125
C.debile_LSC_IRA	218	4144
C.debile_LSC_IRA	219	4134
C.debile_LSC_IRA	220	4082
C.debile_LSC_IRA	221	4041
C.debile_LSC_IRA	222	4093
C.debile_LSC_IRA	223	4044
C.debile_LSC_IRA	224	4044
C.debile_LSC_IRA	225	4058
C.debile_LSC_IRA	226	4050
C.debile_LSC_IRA	227	4057
C.debile_LSC_IRA	228	4077
C.debile_LSC_IRA	229	4081
C.debile_LSC_IRA	230	4109
C.debile_LSC_IRA	231	4072
C.debile_LSC_IRA	232	4078
C.debile_LSC_IRA	233	4022
C.debile_LSC_IRA	234	4015
C.debile_LSC_IRA	235	4016
C.debile_LSC_IRA	236	4019
C.debile_LSC_IRA	237	4008
C.debile_LSC_IRA	238	3966
C.debile_LSC_IRA	239	3972
C.debile_LSC_IRA	240	4008
C.debile_LSC_IRA	241	4005
C.debile_LSC_IRA	242	3999
C.debile_LSC_IRA	243	3995
C.debile_LSC_IRA	244	3987
C.debile_LSC_IRA	245	3989
C.debile_LSC_IRA	246	3986
C.debile_LSC_IRA	247	3995
C.debile_LSC_IRA	248	3963
C.debile_LSC_IRA	249	3961
C.debile_LSC_IRA	250	3952
C.debile_LSC_IRA	251	3955
C.debile_LSC_IRA	252	3953
C.debile_LSC_IRA	253	3965
C.debile_LSC_IRA	254	3949
C.debile_LSC_IRA	255	4005
C.debile_LSC_IRA	256	4016
C.debile_LSC_IRA	257	4007
C.debile_LSC_IRA	258	3996
C.debile_LSC_IRA	259	3990
C.debile_LSC_IRA	260	3982
C.debile_LSC_IRA	261	3964
C.debile_LSC_IRA	262	3899
C.debile_LSC_IRA	263	3893
C.debile_LSC_IRA	264	3920
C.debile_LSC_IRA	265	3927
C.debile_LSC_IRA	266	3925
C.debile_LSC_IRA	267	3924
C.debile_LSC_IRA	268	3958
C.debile_LSC_IRA	269	3947
C.debile_LSC_IRA	270	3950
C.debile_LSC_IRA	271	3924
C.debile_LSC_IRA	272	3927
C.debile_LSC_IRA	273	3934
C.debile_LSC_IRA	274	3927
C.debile_LSC_IRA	275	3915
C.debile_LSC_IRA	276	3870
C.debile_LSC_IRA	277	3840
C.debile_LSC_IRA	278	3839
C.debile_LSC_IRA	279	3848
C.debile_LSC_IRA	280	3834
C.debile_LSC_IRA	281	3814
C.debile_LSC_IRA	282	3769
C.debile_LSC_IRA	283	3735
C.debile_LSC_IRA	284	3735
C.debile_LSC_IRA	285	3725
C.debile_LSC_IRA	286	3729
C.debile_LSC_IRA	287	3713
C.debile_LSC_IRA	288	3702
C.debile_LSC_IRA	289	3696
C.debile_LSC_IRA	290	3586
C.debile_LSC_IRA	291	3561
C.debile_LSC_IRA	292	3562
C.debile_LSC_IRA	293	3525
C.debile_LSC_IRA	294	3508
C.debile_LSC_IRA	295	3507
C.debile_LSC_IRA	296	3492
C.debile_LSC_IRA	297	3493
C.debile_LSC_IRA	298	3473
C.debile_LSC_IRA	299	3460
C.debile_LSC_IRA	300	3429
C.debile_LSC_IRA	301	1668
C.debile_LSC_IRA	302	1651
C.debile_LSC_IRA	303	1641
C.debile_LSC_IRA	304	1641
C.debile_LSC_IRA	305	1658
C.debile_LSC_IRA	306	1655
C.debile_LSC_IRA	307	1657
C.debile_LSC_IRA	308	1639
C.debile_LSC_IRA	309	1633
C.debile_LSC_IRA	310	1625
C.debile_LSC_IRA	311	1624
C.debile_LSC_IRA	312	1625
C.debile_LSC_IRA	313	1613
C.debile_LSC_IRA	314	1616
C.debile_LSC_IRA	315	1613
C.debile_LSC_IRA	316	1614
C.debile_LSC_IRA	317	1638
C.debile_LSC_IRA	318	1635
C.debile_LSC_IRA	319	1623
C.debile_LSC_IRA	320	1641
C.debile_LSC_IRA	321	1646
C.debile_LSC_IRA	322	1650
C.debile_LSC_IRA	323	1652
C.debile_LSC_IRA	324	1633
C.debile_LSC_IRA	325	1604
C.debile_LSC_IRA	326	1580
C.debile_LSC_IRA	327	1581
C.debile_LSC_IRA	328	1572
C.debile_LSC_IRA	329	1558
C.debile_LSC_IRA	330	1564
C.debile_LSC_IRA	331	1577
C.debile_LSC_IRA	332	1574
C.debile_LSC_IRA	333	1573
C.debile_LSC_IRA	334	1577
C.debile_LSC_IRA	335	1592
C.debile_LSC_IRA	336	1580
C.debile_LSC_IRA	337	1574
C.debile_LSC_IRA	338	1548
C.debile_LSC_IRA	339	1561
C.debile_LSC_IRA	340	1563
C.debile_LSC_IRA	341	1565
C.debile_LSC_IRA	342	1576
C.debile_LSC_IRA	343	1577
C.debile_LSC_IRA	344	1583
C.debile_LSC_IRA	345	1559
C.debile_LSC_IRA	346	1547
C.debile_LSC_IRA	347	1544
C.debile_LSC_IRA	348	1537
C.debile_LSC_IRA	349	1525
C.debile_LSC_IRA	350	1516
C.debile_LSC_IRA	351	1507
C.debile_LSC_IRA	352	1512
C.debile_LSC_IRA	353	1512
C.debile_LSC_IRA	354	1518
C.debile_LSC_IRA	355	1531
C.debile_LSC_IRA	356	1545
C.debile_LSC_IRA	357	1522
C.debile_LSC_IRA	358	1525
C.debile_LSC_IRA	359	1515
C.debile_LSC_IRA	360	1530
C.debile_LSC_IRA	361	1542
C.debile_LSC_IRA	362	1544
C.debile_LSC_IRA	363	1552
C.debile_LSC_IRA	364	1563
C.debile_LSC_IRA	365	1545
C.debile_LSC_IRA	366	1540
C.debile_LSC_IRA	367	1536
C.debile_LSC_IRA	368	1541
C.debile_LSC_IRA	369	1556
C.debile_LSC_IRA	370	1560
C.debile_LSC_IRA	371	1584
C.debile_LSC_IRA	372	1563
C.debile_LSC_IRA	373	1564
C.debile_LSC_IRA	374	1561
C.debile_LSC_IRA	375	1550
C.debile_LSC_IRA	376	1550
C.debile_LSC_IRA	377	1551
C.debile_LSC_IRA	378	1551
C.debile_LSC_IRA	379	1550
C.debile_LSC_IRA	380	1529
C.debile_LSC_IRA	381	1527
C.debile_LSC_IRA	382	1540
C.debile_LSC_IRA	383	1548
C.debile_LSC_IRA	384	1557
C.debile_LSC_IRA	385	1561
C.debile_LSC_IRA	386	1575
C.debile_LSC_IRA	387	1583
C.debile_LSC_IRA	388	1589
C.debile_LSC_IRA	389	1582
C.debile_LSC_IRA	390	1568
C.debile_LSC_IRA	391	1566
C.debile_LSC_IRA	392	1566
C.debile_LSC_IRA	393	1583
C.debile_LSC_IRA	394	1584
C.debile_LSC_IRA	395	1587
C.debile_LSC_IRA	396	1593
C.debile_LSC_IRA	397	1592
C.debile_LSC_IRA	398	1600
C.debile_LSC_IRA	399	1602
C.debile_LSC_IRA	400	1614
C.debile_LSC_IRA	401	1611
C.debile_LSC_IRA	402	1629
C.debile_LSC_IRA	403	1634
C.debile_LSC_IRA	404	1640
C.debile_LSC_IRA	405	1622
C.debile_LSC_IRA	406	1616
C.debile_LSC_IRA	407	1611
C.debile_LSC_IRA	408	1603
C.debile_LSC_IRA	409	1616
C.debile_LSC_IRA	410	1615
C.debile_LSC_IRA	411	1623
C.debile_LSC_IRA	412	1639
C.debile_LSC_IRA	413	1665
C.debile_LSC_IRA	414	1639
C.debile_LSC_IRA	415	1630
C.debile_LSC_IRA	416	1618
C.debile_LSC_IRA	417	1617
C.debile_LSC_IRA	418	1620
C.debile_LSC_IRA	419	1615
C.debile_LSC_IRA	420	1665
C.debile_LSC_IRA	421	1669
C.debile_LSC_IRA	422	1662
C.debile_LSC_IRA	423	1657
C.debile_LSC_IRA	424	1662
C.debile_LSC_IRA	425	1682
C.debile_LSC_IRA	426	1693
C.debile_LSC_IRA	427	1703
C.debile_LSC_IRA	428	1727
C.debile_LSC_IRA	429	1729
C.debile_LSC_IRA	430	1736
C.debile_LSC_IRA	431	1738
C.debile_LSC_IRA	432	1725
C.debile_LSC_IRA	433	1740
C.debile_LSC_IRA	434	1747
C.debile_LSC_IRA	435	1754
C.debile_LSC_IRA	436	1779
C.debile_LSC_IRA	437	1768
C.debile_LSC_IRA	438	1767
C.debile_LSC_IRA	439	1749
C.debile_LSC_IRA	440	1749
C.debile_LSC_IRA	441	1746
C.debile_LSC_IRA	442	1747
C.debile_LSC_IRA	443	1756
C.debile_LSC_IRA	444	1766
C.debile_LSC_IRA	445	1776
C.debile_LSC_IRA	446	1765
C.debile_LSC_IRA	447	1772
C.debile_LSC_IRA	448	1770
C.debile_LSC_IRA	449	1787
C.debile_LSC_IRA	450	1772
C.debile_LSC_IRA	451	1779
C.debile_LSC_IRA	452	1777
C.debile_LSC_IRA	453	1798
C.debile_LSC_IRA	454	1800
C.debile_LSC_IRA	455	1792
C.debile_LSC_IRA	456	1798
C.debile_LSC_IRA	457	1789
C.debile_LSC_IRA	458	1804
C.debile_LSC_IRA	459	1821
C.debile_LSC_IRA	460	1829
C.debile_LSC_IRA	461	1843
C.debile_LSC_IRA	462	1879
C.debile_LSC_IRA	463	1888
C.debile_LSC_IRA	464	1891
C.debile_LSC_IRA	465	1898
C.debile_LSC_IRA	466	1903
C.debile_LSC_IRA	467	1877
C.debile_LSC_IRA	468	1882
C.debile_LSC_IRA	469	1886
C.debile_LSC_IRA	470	1883
C.debile_LSC_IRA	471	1884
C.debile_LSC_IRA	472	1883
C.debile_LSC_IRA	473	1878
C.debile_LSC_IRA	474	1862
C.debile_LSC_IRA	475	1896
C.debile_LSC_IRA	476	1903
C.debile_LSC_IRA	477	1903
C.debile_LSC_IRA	478	1904
C.debile_LSC_IRA	479	1900
C.debile_LSC_IRA	480	1903
C.debile_LSC_IRA	481	1881
C.debile_LSC_IRA	482	1893
C.debile_LSC_IRA	483	1887
C.debile_LSC_IRA	484	1876
C.debile_LSC_IRA	485	1871
C.debile_LSC_IRA	486	1864
C.debile_LSC_IRA	487	1873
C.debile_LSC_IRA	488	1868
C.debile_LSC_IRA	489	1856
C.debile_LSC_IRA	490	1863
C.debile_LSC_IRA	491	1874
C.debile_LSC_IRA	492	1877
C.debile_LSC_IRA	493	1883
C.debile_LSC_IRA	494	1882
C.debile_LSC_IRA	495	1864
C.debile_LSC_IRA	496	1865
C.debile_LSC_IRA	497	1854
C.debile_LSC_IRA	498	1895
C.debile_LSC_IRA	499	1916
C.debile_LSC_IRA	500	1923
C.debile_LSC_IRA	501	1930
C.debile_LSC_IRA	502	1934
C.debile_LSC_IRA	503	1949
C.debile_LSC_IRA	504	1943
C.debile_LSC_IRA	505	1930
C.debile_LSC_IRA	506	1929
C.debile_LSC_IRA	507	1938
C.debile_LSC_IRA	508	1923
C.debile_LSC_IRA	509	1931
C.debile_LSC_IRA	510	1929
C.debile_LSC_IRA	511	1917
C.debile_LSC_IRA	512	1910
C.debile_LSC_IRA	513	1906
C.debile_LSC_IRA	514	1926
C.debile_LSC_IRA	515	1925
C.debile_LSC_IRA	516	1933
C.debile_LSC_IRA	517	1938
C.debile_LSC_IRA	518	1912
C.debile_LSC_IRA	519	1899
C.debile_LSC_IRA	520	1895
C.debile_LSC_IRA	521	1885
C.debile_LSC_IRA	522	1877
C.debile_LSC_IRA	523	1875
C.debile_LSC_IRA	524	1889
C.debile_LSC_IRA	525	1896
C.debile_LSC_IRA	526	1913
C.debile_LSC_IRA	527	1924
C.debile_LSC_IRA	528	1936
C.debile_LSC_IRA	529	1929
C.debile_LSC_IRA	530	1931
C.debile_LSC_IRA	531	1944
C.debile_LSC_IRA	532	1936
C.debile_LSC_IRA	533	1941
C.debile_LSC_IRA	534	1968
C.debile_LSC_IRA	535	1985
C.debile_LSC_IRA	536	1978
C.debile_LSC_IRA	537	1964
C.debile_LSC_IRA	538	1964
C.debile_LSC_IRA	539	1962
C.debile_LSC_IRA	540	1986
C.debile_LSC_IRA	541	1994
C.debile_LSC_IRA	542	1991
C.debile_LSC_IRA	543	1978
C.debile_LSC_IRA	544	1991
C.debile_LSC_IRA	545	1987
C.debile_LSC_IRA	546	1982
C.debile_LSC_IRA	547	2005
C.debile_LSC_IRA	548	2004
C.debile_LSC_IRA	549	2005
C.debile_LSC_IRA	550	1994
C.debile_LSC_IRA	551	2006
C.debile_LSC_IRA	552	1991
C.debile_LSC_IRA	553	1992
C.debile_LSC_IRA	554	1991
C.debile_LSC_IRA	555	2006
C.debile_LSC_IRA	556	2013
C.debile_LSC_IRA	557	2022
C.debile_LSC_IRA	558	2028
C.debile_LSC_IRA	559	2019
C.debile_LSC_IRA	560	2024
C.debile_LSC_IRA	561	2041
C.debile_LSC_IRA	562	2026
C.debile_LSC_IRA	563	2028
C.debile_LSC_IRA	564	2030
C.debile_LSC_IRA	565	2056
C.debile_LSC_IRA	566	2073
C.debile_LSC_IRA	567	2075
C.debile_LSC_IRA	568	2071
C.debile_LSC_IRA	569	2073
C.debile_LSC_IRA	570	2078
C.debile_LSC_IRA	571	2083
C.debile_LSC_IRA	572	2081
C.debile_LSC_IRA	573	2084
C.debile_LSC_IRA	574	2082
C.debile_LSC_IRA	575	2058
C.debile_LSC_IRA	576	2049
C.debile_LSC_IRA	577	2035
C.debile_LSC_IRA	578	1987
C.debile_LSC_IRA	579	1980
C.debile_LSC_IRA	580	1975
C.debile_LSC_IRA	581	1980
C.debile_LSC_IRA	582	1967
C.debile_LSC_IRA	583	1957
C.debile_LSC_IRA	584	1940
C.debile_LSC_IRA	585	1931
C.debile_LSC_IRA	586	1891
C.debile_LSC_IRA	587	1889
C.debile_LSC_IRA	588	1876
C.debile_LSC_IRA	589	1866
C.debile_LSC_IRA	590	1857
C.debile_LSC_IRA	591	1852
C.debile_LSC_IRA	592	1841
C.debile_LSC_IRA	593	1824
C.debile_LSC_IRA	594	1810
C.debile_LSC_IRA	595	1793
C.debile_LSC_IRA	596	1780
C.debile_LSC_IRA	597	1756
C.debile_LSC_IRA	598	1743
C.debile_LSC_IRA	599	1724
C.debile_LSC_IRA	600	1720
