# Supplementary material for: Comparative Chloroplast Genomics of Seven Endangered Cypripedium Species and Phylogenetic Relationships of Orchidaceae
Source: Front Plant Sci. 2022 Jun 22;13:911702. doi: 10.3389/fpls.2022.911702 (PMC9257239; doi:10.3389/fpls.2022.911702)
Supplement: Supplementary file 3 [file Data_Sheet_3.zip › Supplementary dataset/C.debile_SSC_IRB_flt.bam.coverage]

C.debile_SSC_IRB	1	1779
C.debile_SSC_IRB	2	1882
C.debile_SSC_IRB	3	1894
C.debile_SSC_IRB	4	1907
C.debile_SSC_IRB	5	1932
C.debile_SSC_IRB	6	1944
C.debile_SSC_IRB	7	1949
C.debile_SSC_IRB	8	1979
C.debile_SSC_IRB	9	1992
C.debile_SSC_IRB	10	2001
C.debile_SSC_IRB	11	2008
C.debile_SSC_IRB	12	2014
C.debile_SSC_IRB	13	2025
C.debile_SSC_IRB	14	2052
C.debile_SSC_IRB	15	2057
C.debile_SSC_IRB	16	2065
C.debile_SSC_IRB	17	2068
C.debile_SSC_IRB	18	2072
C.debile_SSC_IRB	19	2079
C.debile_SSC_IRB	20	2096
C.debile_SSC_IRB	21	2121
C.debile_SSC_IRB	22	2056
C.debile_SSC_IRB	23	2069
C.debile_SSC_IRB	24	2078
C.debile_SSC_IRB	25	2087
C.debile_SSC_IRB	26	2090
C.debile_SSC_IRB	27	2086
C.debile_SSC_IRB	28	2102
C.debile_SSC_IRB	29	2127
C.debile_SSC_IRB	30	2150
C.debile_SSC_IRB	31	2077
C.debile_SSC_IRB	32	2068
C.debile_SSC_IRB	33	2067
C.debile_SSC_IRB	34	2073
C.debile_SSC_IRB	35	2067
C.debile_SSC_IRB	36	2075
C.debile_SSC_IRB	37	2070
C.debile_SSC_IRB	38	2053
C.debile_SSC_IRB	39	2040
C.debile_SSC_IRB	40	2049
C.debile_SSC_IRB	41	2050
C.debile_SSC_IRB	42	2064
C.debile_SSC_IRB	43	2069
C.debile_SSC_IRB	44	2068
C.debile_SSC_IRB	45	2071
C.debile_SSC_IRB	46	2058
C.debile_SSC_IRB	47	2056
C.debile_SSC_IRB	48	2088
C.debile_SSC_IRB	49	2079
C.debile_SSC_IRB	50	2104
C.debile_SSC_IRB	51	2088
C.debile_SSC_IRB	52	2082
C.debile_SSC_IRB	53	2104
C.debile_SSC_IRB	54	2090
C.debile_SSC_IRB	55	2114
C.debile_SSC_IRB	56	2122
C.debile_SSC_IRB	57	2117
C.debile_SSC_IRB	58	2115
C.debile_SSC_IRB	59	2138
C.debile_SSC_IRB	60	2135
C.debile_SSC_IRB	61	2113
C.debile_SSC_IRB	62	2114
C.debile_SSC_IRB	63	2118
C.debile_SSC_IRB	64	2120
C.debile_SSC_IRB	65	2107
C.debile_SSC_IRB	66	2106
C.debile_SSC_IRB	67	2101
C.debile_SSC_IRB	68	2100
C.debile_SSC_IRB	69	2105
C.debile_SSC_IRB	70	2116
C.debile_SSC_IRB	71	2122
C.debile_SSC_IRB	72	2089
C.debile_SSC_IRB	73	2081
C.debile_SSC_IRB	74	2080
C.debile_SSC_IRB	75	2054
C.debile_SSC_IRB	76	2055
C.debile_SSC_IRB	77	2026
C.debile_SSC_IRB	78	2026
C.debile_SSC_IRB	79	2038
C.debile_SSC_IRB	80	2032
C.debile_SSC_IRB	81	2030
C.debile_SSC_IRB	82	2026
C.debile_SSC_IRB	83	2011
C.debile_SSC_IRB	84	2021
C.debile_SSC_IRB	85	2010
C.debile_SSC_IRB	86	2020
C.debile_SSC_IRB	87	2012
C.debile_SSC_IRB	88	2012
C.debile_SSC_IRB	89	2000
C.debile_SSC_IRB	90	2020
C.debile_SSC_IRB	91	2034
C.debile_SSC_IRB	92	2056
C.debile_SSC_IRB	93	2059
C.debile_SSC_IRB	94	2055
C.debile_SSC_IRB	95	2025
C.debile_SSC_IRB	96	2012
C.debile_SSC_IRB	97	2012
C.debile_SSC_IRB	98	2012
C.debile_SSC_IRB	99	2009
C.debile_SSC_IRB	100	2011
C.debile_SSC_IRB	101	1992
C.debile_SSC_IRB	102	1991
C.debile_SSC_IRB	103	1990
C.debile_SSC_IRB	104	1985
C.debile_SSC_IRB	105	1983
C.debile_SSC_IRB	106	1982
C.debile_SSC_IRB	107	1976
C.debile_SSC_IRB	108	1974
C.debile_SSC_IRB	109	1975
C.debile_SSC_IRB	110	2034
C.debile_SSC_IRB	111	2036
C.debile_SSC_IRB	112	2057
C.debile_SSC_IRB	113	2054
C.debile_SSC_IRB	114	2052
C.debile_SSC_IRB	115	2044
C.debile_SSC_IRB	116	2058
C.debile_SSC_IRB	117	2057
C.debile_SSC_IRB	118	2056
C.debile_SSC_IRB	119	2057
C.debile_SSC_IRB	120	2043
C.debile_SSC_IRB	121	2038
C.debile_SSC_IRB	122	1981
C.debile_SSC_IRB	123	1999
C.debile_SSC_IRB	124	1998
C.debile_SSC_IRB	125	2028
C.debile_SSC_IRB	126	2025
C.debile_SSC_IRB	127	2037
C.debile_SSC_IRB	128	2048
C.debile_SSC_IRB	129	2047
C.debile_SSC_IRB	130	2022
C.debile_SSC_IRB	131	2017
C.debile_SSC_IRB	132	1995
C.debile_SSC_IRB	133	1991
C.debile_SSC_IRB	134	1979
C.debile_SSC_IRB	135	1983
C.debile_SSC_IRB	136	1990
C.debile_SSC_IRB	137	2002
C.debile_SSC_IRB	138	2001
C.debile_SSC_IRB	139	2032
C.debile_SSC_IRB	140	2034
C.debile_SSC_IRB	141	2023
C.debile_SSC_IRB	142	2012
C.debile_SSC_IRB	143	2017
C.debile_SSC_IRB	144	2038
C.debile_SSC_IRB	145	2032
C.debile_SSC_IRB	146	2038
C.debile_SSC_IRB	147	2034
C.debile_SSC_IRB	148	2051
C.debile_SSC_IRB	149	2074
C.debile_SSC_IRB	150	2070
C.debile_SSC_IRB	151	2047
C.debile_SSC_IRB	152	2044
C.debile_SSC_IRB	153	2049
C.debile_SSC_IRB	154	2039
C.debile_SSC_IRB	155	2030
C.debile_SSC_IRB	156	2022
C.debile_SSC_IRB	157	2019
C.debile_SSC_IRB	158	1996
C.debile_SSC_IRB	159	1998
C.debile_SSC_IRB	160	1994
C.debile_SSC_IRB	161	2000
C.debile_SSC_IRB	162	2017
C.debile_SSC_IRB	163	2010
C.debile_SSC_IRB	164	1993
C.debile_SSC_IRB	165	1996
C.debile_SSC_IRB	166	2006
C.debile_SSC_IRB	167	2025
C.debile_SSC_IRB	168	2034
C.debile_SSC_IRB	169	2046
C.debile_SSC_IRB	170	2033
C.debile_SSC_IRB	171	2015
C.debile_SSC_IRB	172	2017
C.debile_SSC_IRB	173	1996
C.debile_SSC_IRB	174	2008
C.debile_SSC_IRB	175	2014
C.debile_SSC_IRB	176	2009
C.debile_SSC_IRB	177	2030
C.debile_SSC_IRB	178	2015
C.debile_SSC_IRB	179	2003
C.debile_SSC_IRB	180	1997
C.debile_SSC_IRB	181	1984
C.debile_SSC_IRB	182	2002
C.debile_SSC_IRB	183	1984
C.debile_SSC_IRB	184	1963
C.debile_SSC_IRB	185	1960
C.debile_SSC_IRB	186	1944
C.debile_SSC_IRB	187	1956
C.debile_SSC_IRB	188	1965
C.debile_SSC_IRB	189	1964
C.debile_SSC_IRB	190	1951
C.debile_SSC_IRB	191	1947
C.debile_SSC_IRB	192	1930
C.debile_SSC_IRB	193	1935
C.debile_SSC_IRB	194	1939
C.debile_SSC_IRB	195	1948
C.debile_SSC_IRB	196	1950
C.debile_SSC_IRB	197	1940
C.debile_SSC_IRB	198	1928
C.debile_SSC_IRB	199	1920
C.debile_SSC_IRB	200	1913
C.debile_SSC_IRB	201	1937
C.debile_SSC_IRB	202	1945
C.debile_SSC_IRB	203	1918
C.debile_SSC_IRB	204	1919
C.debile_SSC_IRB	205	1879
C.debile_SSC_IRB	206	1864
C.debile_SSC_IRB	207	1867
C.debile_SSC_IRB	208	1883
C.debile_SSC_IRB	209	1883
C.debile_SSC_IRB	210	1888
C.debile_SSC_IRB	211	1888
C.debile_SSC_IRB	212	1881
C.debile_SSC_IRB	213	1882
C.debile_SSC_IRB	214	1890
C.debile_SSC_IRB	215	1898
C.debile_SSC_IRB	216	1889
C.debile_SSC_IRB	217	1893
C.debile_SSC_IRB	218	1910
C.debile_SSC_IRB	219	1895
C.debile_SSC_IRB	220	1881
C.debile_SSC_IRB	221	1890
C.debile_SSC_IRB	222	1917
C.debile_SSC_IRB	223	1939
C.debile_SSC_IRB	224	1940
C.debile_SSC_IRB	225	1955
C.debile_SSC_IRB	226	1950
C.debile_SSC_IRB	227	1951
C.debile_SSC_IRB	228	1950
C.debile_SSC_IRB	229	1947
C.debile_SSC_IRB	230	1957
C.debile_SSC_IRB	231	1966
C.debile_SSC_IRB	232	1985
C.debile_SSC_IRB	233	1980
C.debile_SSC_IRB	234	1976
C.debile_SSC_IRB	235	1971
C.debile_SSC_IRB	236	1972
C.debile_SSC_IRB	237	1999
C.debile_SSC_IRB	238	1998
C.debile_SSC_IRB	239	2000
C.debile_SSC_IRB	240	1991
C.debile_SSC_IRB	241	1977
C.debile_SSC_IRB	242	1972
C.debile_SSC_IRB	243	1970
C.debile_SSC_IRB	244	1970
C.debile_SSC_IRB	245	1969
C.debile_SSC_IRB	246	1970
C.debile_SSC_IRB	247	1975
C.debile_SSC_IRB	248	2023
C.debile_SSC_IRB	249	2039
C.debile_SSC_IRB	250	2044
C.debile_SSC_IRB	251	2047
C.debile_SSC_IRB	252	2044
C.debile_SSC_IRB	253	2047
C.debile_SSC_IRB	254	2053
C.debile_SSC_IRB	255	2059
C.debile_SSC_IRB	256	2060
C.debile_SSC_IRB	257	2061
C.debile_SSC_IRB	258	2061
C.debile_SSC_IRB	259	2073
C.debile_SSC_IRB	260	2017
C.debile_SSC_IRB	261	2022
C.debile_SSC_IRB	262	2011
C.debile_SSC_IRB	263	2020
C.debile_SSC_IRB	264	2031
C.debile_SSC_IRB	265	2039
C.debile_SSC_IRB	266	2038
C.debile_SSC_IRB	267	2053
C.debile_SSC_IRB	268	2075
C.debile_SSC_IRB	269	2083
C.debile_SSC_IRB	270	2113
C.debile_SSC_IRB	271	2115
C.debile_SSC_IRB	272	2110
C.debile_SSC_IRB	273	2088
C.debile_SSC_IRB	274	2085
C.debile_SSC_IRB	275	2071
C.debile_SSC_IRB	276	2078
C.debile_SSC_IRB	277	2082
C.debile_SSC_IRB	278	2087
C.debile_SSC_IRB	279	2089
C.debile_SSC_IRB	280	2085
C.debile_SSC_IRB	281	2096
C.debile_SSC_IRB	282	2096
C.debile_SSC_IRB	283	2079
C.debile_SSC_IRB	284	2073
C.debile_SSC_IRB	285	2066
C.debile_SSC_IRB	286	2059
C.debile_SSC_IRB	287	2055
C.debile_SSC_IRB	288	2050
C.debile_SSC_IRB	289	2029
C.debile_SSC_IRB	290	2024
C.debile_SSC_IRB	291	2025
C.debile_SSC_IRB	292	2022
C.debile_SSC_IRB	293	2011
C.debile_SSC_IRB	294	1988
C.debile_SSC_IRB	295	1987
C.debile_SSC_IRB	296	1978
C.debile_SSC_IRB	297	1966
C.debile_SSC_IRB	298	1949
C.debile_SSC_IRB	299	1924
C.debile_SSC_IRB	300	1919
C.debile_SSC_IRB	301	640
C.debile_SSC_IRB	302	632
C.debile_SSC_IRB	303	632
C.debile_SSC_IRB	304	636
C.debile_SSC_IRB	305	634
C.debile_SSC_IRB	306	634
C.debile_SSC_IRB	307	632
C.debile_SSC_IRB	308	649
C.debile_SSC_IRB	309	647
C.debile_SSC_IRB	310	655
C.debile_SSC_IRB	311	651
C.debile_SSC_IRB	312	651
C.debile_SSC_IRB	313	660
C.debile_SSC_IRB	314	660
C.debile_SSC_IRB	315	663
C.debile_SSC_IRB	316	666
C.debile_SSC_IRB	317	663
C.debile_SSC_IRB	318	667
C.debile_SSC_IRB	319	664
C.debile_SSC_IRB	320	667
C.debile_SSC_IRB	321	666
C.debile_SSC_IRB	322	659
C.debile_SSC_IRB	323	662
C.debile_SSC_IRB	324	661
C.debile_SSC_IRB	325	661
C.debile_SSC_IRB	326	672
C.debile_SSC_IRB	327	675
C.debile_SSC_IRB	328	684
C.debile_SSC_IRB	329	678
C.debile_SSC_IRB	330	674
C.debile_SSC_IRB	331	675
C.debile_SSC_IRB	332	672
C.debile_SSC_IRB	333	687
C.debile_SSC_IRB	334	696
C.debile_SSC_IRB	335	705
C.debile_SSC_IRB	336	708
C.debile_SSC_IRB	337	702
C.debile_SSC_IRB	338	694
C.debile_SSC_IRB	339	696
C.debile_SSC_IRB	340	708
C.debile_SSC_IRB	341	718
C.debile_SSC_IRB	342	717
C.debile_SSC_IRB	343	718
C.debile_SSC_IRB	344	731
C.debile_SSC_IRB	345	718
C.debile_SSC_IRB	346	720
C.debile_SSC_IRB	347	727
C.debile_SSC_IRB	348	722
C.debile_SSC_IRB	349	714
C.debile_SSC_IRB	350	712
C.debile_SSC_IRB	351	704
C.debile_SSC_IRB	352	703
C.debile_SSC_IRB	353	710
C.debile_SSC_IRB	354	711
C.debile_SSC_IRB	355	718
C.debile_SSC_IRB	356	720
C.debile_SSC_IRB	357	719
C.debile_SSC_IRB	358	715
C.debile_SSC_IRB	359	719
C.debile_SSC_IRB	360	726
C.debile_SSC_IRB	361	734
C.debile_SSC_IRB	362	739
C.debile_SSC_IRB	363	741
C.debile_SSC_IRB	364	733
C.debile_SSC_IRB	365	735
C.debile_SSC_IRB	366	730
C.debile_SSC_IRB	367	731
C.debile_SSC_IRB	368	732
C.debile_SSC_IRB	369	736
C.debile_SSC_IRB	370	740
C.debile_SSC_IRB	371	736
C.debile_SSC_IRB	372	741
C.debile_SSC_IRB	373	743
C.debile_SSC_IRB	374	746
C.debile_SSC_IRB	375	742
C.debile_SSC_IRB	376	755
C.debile_SSC_IRB	377	762
C.debile_SSC_IRB	378	775
C.debile_SSC_IRB	379	773
C.debile_SSC_IRB	380	775
C.debile_SSC_IRB	381	780
C.debile_SSC_IRB	382	773
C.debile_SSC_IRB	383	780
C.debile_SSC_IRB	384	784
C.debile_SSC_IRB	385	802
C.debile_SSC_IRB	386	815
C.debile_SSC_IRB	387	805
C.debile_SSC_IRB	388	803
C.debile_SSC_IRB	389	796
C.debile_SSC_IRB	390	798
C.debile_SSC_IRB	391	801
C.debile_SSC_IRB	392	785
C.debile_SSC_IRB	393	790
C.debile_SSC_IRB	394	790
C.debile_SSC_IRB	395	787
C.debile_SSC_IRB	396	794
C.debile_SSC_IRB	397	789
C.debile_SSC_IRB	398	775
C.debile_SSC_IRB	399	774
C.debile_SSC_IRB	400	772
C.debile_SSC_IRB	401	777
C.debile_SSC_IRB	402	779
C.debile_SSC_IRB	403	787
C.debile_SSC_IRB	404	790
C.debile_SSC_IRB	405	792
C.debile_SSC_IRB	406	797
C.debile_SSC_IRB	407	799
C.debile_SSC_IRB	408	804
C.debile_SSC_IRB	409	815
C.debile_SSC_IRB	410	820
C.debile_SSC_IRB	411	820
C.debile_SSC_IRB	412	824
C.debile_SSC_IRB	413	836
C.debile_SSC_IRB	414	840
C.debile_SSC_IRB	415	843
C.debile_SSC_IRB	416	837
C.debile_SSC_IRB	417	839
C.debile_SSC_IRB	418	848
C.debile_SSC_IRB	419	850
C.debile_SSC_IRB	420	850
C.debile_SSC_IRB	421	849
C.debile_SSC_IRB	422	854
C.debile_SSC_IRB	423	855
C.debile_SSC_IRB	424	854
C.debile_SSC_IRB	425	851
C.debile_SSC_IRB	426	859
C.debile_SSC_IRB	427	868
C.debile_SSC_IRB	428	875
C.debile_SSC_IRB	429	884
C.debile_SSC_IRB	430	903
C.debile_SSC_IRB	431	905
C.debile_SSC_IRB	432	927
C.debile_SSC_IRB	433	935
C.debile_SSC_IRB	434	951
C.debile_SSC_IRB	435	958
C.debile_SSC_IRB	436	948
C.debile_SSC_IRB	437	945
C.debile_SSC_IRB	438	953
C.debile_SSC_IRB	439	946
C.debile_SSC_IRB	440	947
C.debile_SSC_IRB	441	949
C.debile_SSC_IRB	442	959
C.debile_SSC_IRB	443	960
C.debile_SSC_IRB	444	960
C.debile_SSC_IRB	445	977
C.debile_SSC_IRB	446	1008
C.debile_SSC_IRB	447	1011
C.debile_SSC_IRB	448	1012
C.debile_SSC_IRB	449	1020
C.debile_SSC_IRB	450	1021
C.debile_SSC_IRB	451	1019
C.debile_SSC_IRB	452	1018
C.debile_SSC_IRB	453	1017
C.debile_SSC_IRB	454	1020
C.debile_SSC_IRB	455	1028
C.debile_SSC_IRB	456	1031
C.debile_SSC_IRB	457	1051
C.debile_SSC_IRB	458	1039
C.debile_SSC_IRB	459	1040
C.debile_SSC_IRB	460	1032
C.debile_SSC_IRB	461	1033
C.debile_SSC_IRB	462	1044
C.debile_SSC_IRB	463	1044
C.debile_SSC_IRB	464	1057
C.debile_SSC_IRB	465	1058
C.debile_SSC_IRB	466	1063
C.debile_SSC_IRB	467	1072
C.debile_SSC_IRB	468	1073
C.debile_SSC_IRB	469	1076
C.debile_SSC_IRB	470	1084
C.debile_SSC_IRB	471	1086
C.debile_SSC_IRB	472	1083
C.debile_SSC_IRB	473	1083
C.debile_SSC_IRB	474	1092
C.debile_SSC_IRB	475	1095
C.debile_SSC_IRB	476	1088
C.debile_SSC_IRB	477	1099
C.debile_SSC_IRB	478	1091
C.debile_SSC_IRB	479	1114
C.debile_SSC_IRB	480	1120
C.debile_SSC_IRB	481	1125
C.debile_SSC_IRB	482	1129
C.debile_SSC_IRB	483	1117
C.debile_SSC_IRB	484	1112
C.debile_SSC_IRB	485	1114
C.debile_SSC_IRB	486	1123
C.debile_SSC_IRB	487	1124
C.debile_SSC_IRB	488	1126
C.debile_SSC_IRB	489	1126
C.debile_SSC_IRB	490	1120
C.debile_SSC_IRB	491	1121
C.debile_SSC_IRB	492	1143
C.debile_SSC_IRB	493	1151
C.debile_SSC_IRB	494	1156
C.debile_SSC_IRB	495	1165
C.debile_SSC_IRB	496	1167
C.debile_SSC_IRB	497	1185
C.debile_SSC_IRB	498	1191
C.debile_SSC_IRB	499	1198
C.debile_SSC_IRB	500	1203
C.debile_SSC_IRB	501	1205
C.debile_SSC_IRB	502	1219
C.debile_SSC_IRB	503	1213
C.debile_SSC_IRB	504	1211
C.debile_SSC_IRB	505	1214
C.debile_SSC_IRB	506	1221
C.debile_SSC_IRB	507	1229
C.debile_SSC_IRB	508	1233
C.debile_SSC_IRB	509	1225
C.debile_SSC_IRB	510	1240
C.debile_SSC_IRB	511	1235
C.debile_SSC_IRB	512	1235
C.debile_SSC_IRB	513	1234
C.debile_SSC_IRB	514	1233
C.debile_SSC_IRB	515	1225
C.debile_SSC_IRB	516	1246
C.debile_SSC_IRB	517	1256
C.debile_SSC_IRB	518	1278
C.debile_SSC_IRB	519	1289
C.debile_SSC_IRB	520	1286
C.debile_SSC_IRB	521	1296
C.debile_SSC_IRB	522	1297
C.debile_SSC_IRB	523	1312
C.debile_SSC_IRB	524	1323
C.debile_SSC_IRB	525	1334
C.debile_SSC_IRB	526	1333
C.debile_SSC_IRB	527	1330
C.debile_SSC_IRB	528	1327
C.debile_SSC_IRB	529	1337
C.debile_SSC_IRB	530	1340
C.debile_SSC_IRB	531	1345
C.debile_SSC_IRB	532	1346
C.debile_SSC_IRB	533	1348
C.debile_SSC_IRB	534	1347
C.debile_SSC_IRB	535	1332
C.debile_SSC_IRB	536	1321
C.debile_SSC_IRB	537	1349
C.debile_SSC_IRB	538	1347
C.debile_SSC_IRB	539	1359
C.debile_SSC_IRB	540	1355
C.debile_SSC_IRB	541	1363
C.debile_SSC_IRB	542	1370
C.debile_SSC_IRB	543	1368
C.debile_SSC_IRB	544	1366
C.debile_SSC_IRB	545	1368
C.debile_SSC_IRB	546	1384
C.debile_SSC_IRB	547	1402
C.debile_SSC_IRB	548	1399
C.debile_SSC_IRB	549	1398
C.debile_SSC_IRB	550	1405
C.debile_SSC_IRB	551	1418
C.debile_SSC_IRB	552	1432
C.debile_SSC_IRB	553	1430
C.debile_SSC_IRB	554	1426
C.debile_SSC_IRB	555	1438
C.debile_SSC_IRB	556	1445
C.debile_SSC_IRB	557	1443
C.debile_SSC_IRB	558	1445
C.debile_SSC_IRB	559	1432
C.debile_SSC_IRB	560	1444
C.debile_SSC_IRB	561	1450
C.debile_SSC_IRB	562	1456
C.debile_SSC_IRB	563	1446
C.debile_SSC_IRB	564	1449
C.debile_SSC_IRB	565	1449
C.debile_SSC_IRB	566	1462
C.debile_SSC_IRB	567	1476
C.debile_SSC_IRB	568	1469
C.debile_SSC_IRB	569	1471
C.debile_SSC_IRB	570	1479
C.debile_SSC_IRB	571	1494
C.debile_SSC_IRB	572	1499
C.debile_SSC_IRB	573	1502
C.debile_SSC_IRB	574	1499
C.debile_SSC_IRB	575	1502
C.debile_SSC_IRB	576	1493
C.debile_SSC_IRB	577	1482
C.debile_SSC_IRB	578	1479
C.debile_SSC_IRB	579	1468
C.debile_SSC_IRB	580	1460
C.debile_SSC_IRB	581	1458
C.debile_SSC_IRB	582	1437
C.debile_SSC_IRB	583	1429
C.debile_SSC_IRB	584	1411
C.debile_SSC_IRB	585	1403
C.debile_SSC_IRB	586	1401
C.debile_SSC_IRB	587	1394
C.debile_SSC_IRB	588	1380
C.debile_SSC_IRB	589	1366
C.debile_SSC_IRB	590	1359
C.debile_SSC_IRB	591	1352
C.debile_SSC_IRB	592	1340
C.debile_SSC_IRB	593	1338
C.debile_SSC_IRB	594	1333
C.debile_SSC_IRB	595	1313
C.debile_SSC_IRB	596	1279
C.debile_SSC_IRB	597	1265
C.debile_SSC_IRB	598	1254
C.debile_SSC_IRB	599	1235
C.debile_SSC_IRB	600	1224
