# Supplementary material for: Comparative Chloroplast Genomics of Seven Endangered Cypripedium Species and Phylogenetic Relationships of Orchidaceae
Source: Front Plant Sci. 2022 Jun 22;13:911702. doi: 10.3389/fpls.2022.911702 (PMC9257239; doi:10.3389/fpls.2022.911702)
Supplement: Supplementary file 3 [file Data_Sheet_3.zip › Supplementary dataset/C.debile_SSC_IRA_flt.bam.coverage]

C.debile_SSC_IRA	1	2355
C.debile_SSC_IRA	2	2362
C.debile_SSC_IRA	3	2374
C.debile_SSC_IRA	4	2399
C.debile_SSC_IRA	5	2407
C.debile_SSC_IRA	6	2417
C.debile_SSC_IRA	7	2422
C.debile_SSC_IRA	8	2429
C.debile_SSC_IRA	9	2440
C.debile_SSC_IRA	10	2463
C.debile_SSC_IRA	11	2484
C.debile_SSC_IRA	12	2493
C.debile_SSC_IRA	13	2518
C.debile_SSC_IRA	14	2529
C.debile_SSC_IRA	15	2542
C.debile_SSC_IRA	16	2564
C.debile_SSC_IRA	17	2569
C.debile_SSC_IRA	18	2579
C.debile_SSC_IRA	19	2589
C.debile_SSC_IRA	20	1969
C.debile_SSC_IRA	21	1961
C.debile_SSC_IRA	22	1964
C.debile_SSC_IRA	23	1980
C.debile_SSC_IRA	24	1985
C.debile_SSC_IRA	25	2025
C.debile_SSC_IRA	26	2033
C.debile_SSC_IRA	27	2037
C.debile_SSC_IRA	28	2032
C.debile_SSC_IRA	29	2035
C.debile_SSC_IRA	30	2035
C.debile_SSC_IRA	31	2040
C.debile_SSC_IRA	32	2043
C.debile_SSC_IRA	33	2027
C.debile_SSC_IRA	34	2019
C.debile_SSC_IRA	35	2052
C.debile_SSC_IRA	36	2053
C.debile_SSC_IRA	37	2072
C.debile_SSC_IRA	38	2074
C.debile_SSC_IRA	39	2051
C.debile_SSC_IRA	40	2052
C.debile_SSC_IRA	41	2051
C.debile_SSC_IRA	42	2012
C.debile_SSC_IRA	43	1996
C.debile_SSC_IRA	44	1991
C.debile_SSC_IRA	45	2006
C.debile_SSC_IRA	46	2019
C.debile_SSC_IRA	47	2038
C.debile_SSC_IRA	48	2014
C.debile_SSC_IRA	49	2005
C.debile_SSC_IRA	50	2001
C.debile_SSC_IRA	51	2003
C.debile_SSC_IRA	52	2025
C.debile_SSC_IRA	53	2036
C.debile_SSC_IRA	54	2040
C.debile_SSC_IRA	55	2039
C.debile_SSC_IRA	56	2019
C.debile_SSC_IRA	57	1998
C.debile_SSC_IRA	58	2016
C.debile_SSC_IRA	59	1986
C.debile_SSC_IRA	60	1981
C.debile_SSC_IRA	61	1973
C.debile_SSC_IRA	62	1985
C.debile_SSC_IRA	63	1974
C.debile_SSC_IRA	64	1969
C.debile_SSC_IRA	65	1946
C.debile_SSC_IRA	66	1976
C.debile_SSC_IRA	67	1986
C.debile_SSC_IRA	68	1989
C.debile_SSC_IRA	69	2000
C.debile_SSC_IRA	70	1998
C.debile_SSC_IRA	71	2003
C.debile_SSC_IRA	72	2002
C.debile_SSC_IRA	73	2038
C.debile_SSC_IRA	74	2036
C.debile_SSC_IRA	75	2017
C.debile_SSC_IRA	76	2008
C.debile_SSC_IRA	77	2001
C.debile_SSC_IRA	78	2001
C.debile_SSC_IRA	79	1985
C.debile_SSC_IRA	80	1982
C.debile_SSC_IRA	81	1982
C.debile_SSC_IRA	82	1979
C.debile_SSC_IRA	83	1972
C.debile_SSC_IRA	84	1986
C.debile_SSC_IRA	85	1979
C.debile_SSC_IRA	86	1990
C.debile_SSC_IRA	87	2000
C.debile_SSC_IRA	88	2025
C.debile_SSC_IRA	89	2026
C.debile_SSC_IRA	90	2020
C.debile_SSC_IRA	91	2011
C.debile_SSC_IRA	92	2004
C.debile_SSC_IRA	93	2000
C.debile_SSC_IRA	94	1995
C.debile_SSC_IRA	95	1983
C.debile_SSC_IRA	96	1987
C.debile_SSC_IRA	97	1993
C.debile_SSC_IRA	98	1990
C.debile_SSC_IRA	99	1991
C.debile_SSC_IRA	100	1987
C.debile_SSC_IRA	101	1990
C.debile_SSC_IRA	102	1989
C.debile_SSC_IRA	103	1993
C.debile_SSC_IRA	104	2006
C.debile_SSC_IRA	105	2005
C.debile_SSC_IRA	106	2014
C.debile_SSC_IRA	107	2018
C.debile_SSC_IRA	108	1985
C.debile_SSC_IRA	109	1996
C.debile_SSC_IRA	110	2003
C.debile_SSC_IRA	111	2005
C.debile_SSC_IRA	112	2007
C.debile_SSC_IRA	113	1994
C.debile_SSC_IRA	114	1977
C.debile_SSC_IRA	115	1968
C.debile_SSC_IRA	116	1973
C.debile_SSC_IRA	117	1978
C.debile_SSC_IRA	118	1983
C.debile_SSC_IRA	119	1993
C.debile_SSC_IRA	120	1995
C.debile_SSC_IRA	121	1981
C.debile_SSC_IRA	122	1974
C.debile_SSC_IRA	123	1965
C.debile_SSC_IRA	124	1951
C.debile_SSC_IRA	125	1944
C.debile_SSC_IRA	126	1942
C.debile_SSC_IRA	127	1936
C.debile_SSC_IRA	128	1938
C.debile_SSC_IRA	129	1945
C.debile_SSC_IRA	130	1964
C.debile_SSC_IRA	131	1970
C.debile_SSC_IRA	132	1963
C.debile_SSC_IRA	133	1954
C.debile_SSC_IRA	134	1954
C.debile_SSC_IRA	135	1943
C.debile_SSC_IRA	136	1937
C.debile_SSC_IRA	137	1959
C.debile_SSC_IRA	138	1966
C.debile_SSC_IRA	139	1967
C.debile_SSC_IRA	140	1957
C.debile_SSC_IRA	141	1921
C.debile_SSC_IRA	142	1899
C.debile_SSC_IRA	143	1896
C.debile_SSC_IRA	144	1898
C.debile_SSC_IRA	145	1905
C.debile_SSC_IRA	146	1933
C.debile_SSC_IRA	147	1934
C.debile_SSC_IRA	148	1936
C.debile_SSC_IRA	149	1923
C.debile_SSC_IRA	150	1929
C.debile_SSC_IRA	151	1933
C.debile_SSC_IRA	152	1930
C.debile_SSC_IRA	153	1922
C.debile_SSC_IRA	154	1911
C.debile_SSC_IRA	155	1914
C.debile_SSC_IRA	156	1918
C.debile_SSC_IRA	157	1933
C.debile_SSC_IRA	158	1945
C.debile_SSC_IRA	159	1953
C.debile_SSC_IRA	160	1950
C.debile_SSC_IRA	161	1938
C.debile_SSC_IRA	162	1933
C.debile_SSC_IRA	163	1917
C.debile_SSC_IRA	164	1914
C.debile_SSC_IRA	165	1921
C.debile_SSC_IRA	166	1909
C.debile_SSC_IRA	167	1923
C.debile_SSC_IRA	168	1932
C.debile_SSC_IRA	169	1930
C.debile_SSC_IRA	170	1922
C.debile_SSC_IRA	171	1923
C.debile_SSC_IRA	172	1930
C.debile_SSC_IRA	173	1927
C.debile_SSC_IRA	174	1933
C.debile_SSC_IRA	175	1905
C.debile_SSC_IRA	176	1902
C.debile_SSC_IRA	177	1901
C.debile_SSC_IRA	178	1898
C.debile_SSC_IRA	179	1897
C.debile_SSC_IRA	180	1910
C.debile_SSC_IRA	181	1910
C.debile_SSC_IRA	182	1890
C.debile_SSC_IRA	183	1887
C.debile_SSC_IRA	184	1887
C.debile_SSC_IRA	185	1864
C.debile_SSC_IRA	186	1858
C.debile_SSC_IRA	187	1870
C.debile_SSC_IRA	188	1874
C.debile_SSC_IRA	189	1880
C.debile_SSC_IRA	190	1877
C.debile_SSC_IRA	191	1868
C.debile_SSC_IRA	192	1867
C.debile_SSC_IRA	193	1871
C.debile_SSC_IRA	194	1874
C.debile_SSC_IRA	195	1865
C.debile_SSC_IRA	196	1849
C.debile_SSC_IRA	197	1822
C.debile_SSC_IRA	198	1835
C.debile_SSC_IRA	199	1851
C.debile_SSC_IRA	200	1850
C.debile_SSC_IRA	201	1848
C.debile_SSC_IRA	202	1816
C.debile_SSC_IRA	203	1814
C.debile_SSC_IRA	204	1816
C.debile_SSC_IRA	205	1818
C.debile_SSC_IRA	206	1817
C.debile_SSC_IRA	207	1821
C.debile_SSC_IRA	208	1808
C.debile_SSC_IRA	209	1809
C.debile_SSC_IRA	210	1817
C.debile_SSC_IRA	211	1820
C.debile_SSC_IRA	212	1821
C.debile_SSC_IRA	213	1841
C.debile_SSC_IRA	214	1847
C.debile_SSC_IRA	215	1842
C.debile_SSC_IRA	216	1810
C.debile_SSC_IRA	217	1811
C.debile_SSC_IRA	218	1813
C.debile_SSC_IRA	219	1805
C.debile_SSC_IRA	220	1811
C.debile_SSC_IRA	221	1804
C.debile_SSC_IRA	222	1795
C.debile_SSC_IRA	223	1759
C.debile_SSC_IRA	224	1748
C.debile_SSC_IRA	225	1769
C.debile_SSC_IRA	226	1795
C.debile_SSC_IRA	227	1810
C.debile_SSC_IRA	228	1808
C.debile_SSC_IRA	229	1792
C.debile_SSC_IRA	230	1782
C.debile_SSC_IRA	231	1779
C.debile_SSC_IRA	232	1778
C.debile_SSC_IRA	233	1778
C.debile_SSC_IRA	234	1784
C.debile_SSC_IRA	235	1793
C.debile_SSC_IRA	236	1790
C.debile_SSC_IRA	237	1798
C.debile_SSC_IRA	238	1775
C.debile_SSC_IRA	239	1768
C.debile_SSC_IRA	240	1761
C.debile_SSC_IRA	241	1767
C.debile_SSC_IRA	242	1770
C.debile_SSC_IRA	243	1764
C.debile_SSC_IRA	244	1755
C.debile_SSC_IRA	245	1758
C.debile_SSC_IRA	246	1751
C.debile_SSC_IRA	247	1754
C.debile_SSC_IRA	248	1865
C.debile_SSC_IRA	249	1873
C.debile_SSC_IRA	250	1904
C.debile_SSC_IRA	251	1878
C.debile_SSC_IRA	252	1871
C.debile_SSC_IRA	253	1866
C.debile_SSC_IRA	254	1847
C.debile_SSC_IRA	255	1854
C.debile_SSC_IRA	256	1842
C.debile_SSC_IRA	257	1839
C.debile_SSC_IRA	258	1861
C.debile_SSC_IRA	259	1846
C.debile_SSC_IRA	260	1840
C.debile_SSC_IRA	261	1848
C.debile_SSC_IRA	262	1836
C.debile_SSC_IRA	263	1858
C.debile_SSC_IRA	264	1844
C.debile_SSC_IRA	265	1848
C.debile_SSC_IRA	266	1844
C.debile_SSC_IRA	267	1740
C.debile_SSC_IRA	268	1725
C.debile_SSC_IRA	269	1679
C.debile_SSC_IRA	270	1673
C.debile_SSC_IRA	271	1669
C.debile_SSC_IRA	272	1659
C.debile_SSC_IRA	273	1656
C.debile_SSC_IRA	274	1655
C.debile_SSC_IRA	275	1653
C.debile_SSC_IRA	276	1660
C.debile_SSC_IRA	277	1655
C.debile_SSC_IRA	278	1645
C.debile_SSC_IRA	279	1631
C.debile_SSC_IRA	280	1609
C.debile_SSC_IRA	281	1590
C.debile_SSC_IRA	282	1591
C.debile_SSC_IRA	283	1589
C.debile_SSC_IRA	284	2074
C.debile_SSC_IRA	285	2081
C.debile_SSC_IRA	286	2100
C.debile_SSC_IRA	287	2101
C.debile_SSC_IRA	288	2102
C.debile_SSC_IRA	289	2110
C.debile_SSC_IRA	290	2109
C.debile_SSC_IRA	291	2128
C.debile_SSC_IRA	292	2133
C.debile_SSC_IRA	293	2132
C.debile_SSC_IRA	294	2130
C.debile_SSC_IRA	295	2130
C.debile_SSC_IRA	296	2129
C.debile_SSC_IRA	297	2131
C.debile_SSC_IRA	298	2121
C.debile_SSC_IRA	299	2123
C.debile_SSC_IRA	300	2112
C.debile_SSC_IRA	301	2115
C.debile_SSC_IRA	302	2130
C.debile_SSC_IRA	303	2130
C.debile_SSC_IRA	304	2124
C.debile_SSC_IRA	305	2125
C.debile_SSC_IRA	306	2120
C.debile_SSC_IRA	307	2114
C.debile_SSC_IRA	308	2108
C.debile_SSC_IRA	309	2094
C.debile_SSC_IRA	310	2107
C.debile_SSC_IRA	311	2105
C.debile_SSC_IRA	312	2122
C.debile_SSC_IRA	313	2119
C.debile_SSC_IRA	314	2117
C.debile_SSC_IRA	315	2087
C.debile_SSC_IRA	316	2079
C.debile_SSC_IRA	317	2057
C.debile_SSC_IRA	318	2042
C.debile_SSC_IRA	319	2042
C.debile_SSC_IRA	320	2034
C.debile_SSC_IRA	321	2023
C.debile_SSC_IRA	322	2014
C.debile_SSC_IRA	323	2025
C.debile_SSC_IRA	324	2020
C.debile_SSC_IRA	325	2076
C.debile_SSC_IRA	326	2064
C.debile_SSC_IRA	327	2064
C.debile_SSC_IRA	328	2063
C.debile_SSC_IRA	329	2062
C.debile_SSC_IRA	330	2056
C.debile_SSC_IRA	331	2050
C.debile_SSC_IRA	332	2047
C.debile_SSC_IRA	333	2050
C.debile_SSC_IRA	334	2047
C.debile_SSC_IRA	335	2042
C.debile_SSC_IRA	336	2026
C.debile_SSC_IRA	337	1978
C.debile_SSC_IRA	338	1973
C.debile_SSC_IRA	339	1972
C.debile_SSC_IRA	340	1973
C.debile_SSC_IRA	341	1973
C.debile_SSC_IRA	342	1975
C.debile_SSC_IRA	343	1978
C.debile_SSC_IRA	344	1992
C.debile_SSC_IRA	345	2003
C.debile_SSC_IRA	346	2001
C.debile_SSC_IRA	347	2001
C.debile_SSC_IRA	348	1974
C.debile_SSC_IRA	349	1973
C.debile_SSC_IRA	350	1977
C.debile_SSC_IRA	351	1981
C.debile_SSC_IRA	352	1988
C.debile_SSC_IRA	353	1969
C.debile_SSC_IRA	354	1958
C.debile_SSC_IRA	355	1948
C.debile_SSC_IRA	356	1951
C.debile_SSC_IRA	357	1952
C.debile_SSC_IRA	358	1951
C.debile_SSC_IRA	359	1956
C.debile_SSC_IRA	360	1941
C.debile_SSC_IRA	361	1940
C.debile_SSC_IRA	362	1918
C.debile_SSC_IRA	363	1891
C.debile_SSC_IRA	364	1882
C.debile_SSC_IRA	365	1896
C.debile_SSC_IRA	366	1911
C.debile_SSC_IRA	367	1894
C.debile_SSC_IRA	368	1889
C.debile_SSC_IRA	369	1898
C.debile_SSC_IRA	370	1890
C.debile_SSC_IRA	371	1882
C.debile_SSC_IRA	372	1881
C.debile_SSC_IRA	373	1888
C.debile_SSC_IRA	374	1888
C.debile_SSC_IRA	375	1883
C.debile_SSC_IRA	376	1883
C.debile_SSC_IRA	377	1867
C.debile_SSC_IRA	378	1866
C.debile_SSC_IRA	379	1881
C.debile_SSC_IRA	380	1920
C.debile_SSC_IRA	381	1920
C.debile_SSC_IRA	382	1947
C.debile_SSC_IRA	383	1940
C.debile_SSC_IRA	384	1914
C.debile_SSC_IRA	385	1921
C.debile_SSC_IRA	386	1929
C.debile_SSC_IRA	387	1941
C.debile_SSC_IRA	388	1951
C.debile_SSC_IRA	389	1949
C.debile_SSC_IRA	390	1940
C.debile_SSC_IRA	391	1936
C.debile_SSC_IRA	392	1931
C.debile_SSC_IRA	393	1948
C.debile_SSC_IRA	394	1952
C.debile_SSC_IRA	395	1965
C.debile_SSC_IRA	396	1966
C.debile_SSC_IRA	397	1955
C.debile_SSC_IRA	398	1943
C.debile_SSC_IRA	399	1959
C.debile_SSC_IRA	400	1961
C.debile_SSC_IRA	401	1984
C.debile_SSC_IRA	402	2002
C.debile_SSC_IRA	403	1984
C.debile_SSC_IRA	404	1997
C.debile_SSC_IRA	405	2003
C.debile_SSC_IRA	406	2014
C.debile_SSC_IRA	407	2029
C.debile_SSC_IRA	408	2009
C.debile_SSC_IRA	409	2014
C.debile_SSC_IRA	410	2008
C.debile_SSC_IRA	411	1996
C.debile_SSC_IRA	412	2017
C.debile_SSC_IRA	413	2015
C.debile_SSC_IRA	414	2033
C.debile_SSC_IRA	415	2046
C.debile_SSC_IRA	416	2034
C.debile_SSC_IRA	417	2025
C.debile_SSC_IRA	418	2006
C.debile_SSC_IRA	419	1995
C.debile_SSC_IRA	420	1992
C.debile_SSC_IRA	421	2009
C.debile_SSC_IRA	422	2016
C.debile_SSC_IRA	423	2001
C.debile_SSC_IRA	424	1993
C.debile_SSC_IRA	425	1997
C.debile_SSC_IRA	426	1996
C.debile_SSC_IRA	427	2019
C.debile_SSC_IRA	428	2022
C.debile_SSC_IRA	429	2030
C.debile_SSC_IRA	430	2039
C.debile_SSC_IRA	431	2049
C.debile_SSC_IRA	432	2044
C.debile_SSC_IRA	433	2047
C.debile_SSC_IRA	434	2070
C.debile_SSC_IRA	435	2074
C.debile_SSC_IRA	436	2051
C.debile_SSC_IRA	437	2034
C.debile_SSC_IRA	438	2038
C.debile_SSC_IRA	439	2032
C.debile_SSC_IRA	440	2038
C.debile_SSC_IRA	441	2017
C.debile_SSC_IRA	442	2012
C.debile_SSC_IRA	443	2023
C.debile_SSC_IRA	444	2034
C.debile_SSC_IRA	445	2032
C.debile_SSC_IRA	446	2001
C.debile_SSC_IRA	447	2002
C.debile_SSC_IRA	448	1989
C.debile_SSC_IRA	449	1982
C.debile_SSC_IRA	450	1978
C.debile_SSC_IRA	451	1990
C.debile_SSC_IRA	452	1994
C.debile_SSC_IRA	453	2016
C.debile_SSC_IRA	454	2021
C.debile_SSC_IRA	455	2046
C.debile_SSC_IRA	456	2047
C.debile_SSC_IRA	457	2036
C.debile_SSC_IRA	458	2024
C.debile_SSC_IRA	459	2027
C.debile_SSC_IRA	460	1997
C.debile_SSC_IRA	461	1998
C.debile_SSC_IRA	462	1980
C.debile_SSC_IRA	463	2037
C.debile_SSC_IRA	464	2042
C.debile_SSC_IRA	465	2056
C.debile_SSC_IRA	466	2055
C.debile_SSC_IRA	467	2056
C.debile_SSC_IRA	468	2057
C.debile_SSC_IRA	469	2043
C.debile_SSC_IRA	470	2051
C.debile_SSC_IRA	471	2053
C.debile_SSC_IRA	472	2056
C.debile_SSC_IRA	473	2035
C.debile_SSC_IRA	474	2033
C.debile_SSC_IRA	475	1974
C.debile_SSC_IRA	476	1973
C.debile_SSC_IRA	477	1975
C.debile_SSC_IRA	478	1981
C.debile_SSC_IRA	479	1982
C.debile_SSC_IRA	480	1984
C.debile_SSC_IRA	481	1989
C.debile_SSC_IRA	482	1990
C.debile_SSC_IRA	483	1991
C.debile_SSC_IRA	484	2010
C.debile_SSC_IRA	485	2008
C.debile_SSC_IRA	486	2011
C.debile_SSC_IRA	487	2011
C.debile_SSC_IRA	488	2011
C.debile_SSC_IRA	489	2024
C.debile_SSC_IRA	490	2054
C.debile_SSC_IRA	491	2058
C.debile_SSC_IRA	492	2055
C.debile_SSC_IRA	493	2033
C.debile_SSC_IRA	494	2019
C.debile_SSC_IRA	495	1999
C.debile_SSC_IRA	496	2011
C.debile_SSC_IRA	497	2011
C.debile_SSC_IRA	498	2019
C.debile_SSC_IRA	499	2009
C.debile_SSC_IRA	500	2020
C.debile_SSC_IRA	501	2010
C.debile_SSC_IRA	502	2020
C.debile_SSC_IRA	503	2029
C.debile_SSC_IRA	504	2031
C.debile_SSC_IRA	505	2037
C.debile_SSC_IRA	506	2030
C.debile_SSC_IRA	507	2026
C.debile_SSC_IRA	508	2055
C.debile_SSC_IRA	509	2054
C.debile_SSC_IRA	510	2080
C.debile_SSC_IRA	511	2081
C.debile_SSC_IRA	512	2089
C.debile_SSC_IRA	513	2122
C.debile_SSC_IRA	514	2116
C.debile_SSC_IRA	515	2105
C.debile_SSC_IRA	516	2100
C.debile_SSC_IRA	517	2101
C.debile_SSC_IRA	518	2106
C.debile_SSC_IRA	519	2107
C.debile_SSC_IRA	520	2120
C.debile_SSC_IRA	521	2118
C.debile_SSC_IRA	522	2114
C.debile_SSC_IRA	523	2113
C.debile_SSC_IRA	524	2135
C.debile_SSC_IRA	525	2138
C.debile_SSC_IRA	526	2115
C.debile_SSC_IRA	527	2117
C.debile_SSC_IRA	528	2122
C.debile_SSC_IRA	529	2114
C.debile_SSC_IRA	530	2090
C.debile_SSC_IRA	531	2104
C.debile_SSC_IRA	532	2082
C.debile_SSC_IRA	533	2088
C.debile_SSC_IRA	534	2104
C.debile_SSC_IRA	535	2079
C.debile_SSC_IRA	536	2088
C.debile_SSC_IRA	537	2056
C.debile_SSC_IRA	538	2055
C.debile_SSC_IRA	539	2071
C.debile_SSC_IRA	540	2068
C.debile_SSC_IRA	541	2069
C.debile_SSC_IRA	542	2067
C.debile_SSC_IRA	543	2050
C.debile_SSC_IRA	544	2050
C.debile_SSC_IRA	545	2041
C.debile_SSC_IRA	546	2054
C.debile_SSC_IRA	547	2071
C.debile_SSC_IRA	548	2076
C.debile_SSC_IRA	549	2068
C.debile_SSC_IRA	550	2074
C.debile_SSC_IRA	551	2068
C.debile_SSC_IRA	552	2069
C.debile_SSC_IRA	553	2078
C.debile_SSC_IRA	554	2152
C.debile_SSC_IRA	555	2138
C.debile_SSC_IRA	556	2114
C.debile_SSC_IRA	557	2102
C.debile_SSC_IRA	558	2112
C.debile_SSC_IRA	559	2143
C.debile_SSC_IRA	560	2145
C.debile_SSC_IRA	561	2144
C.debile_SSC_IRA	562	2134
C.debile_SSC_IRA	563	2207
C.debile_SSC_IRA	564	2184
C.debile_SSC_IRA	565	2192
C.debile_SSC_IRA	566	2195
C.debile_SSC_IRA	567	2213
C.debile_SSC_IRA	568	2211
C.debile_SSC_IRA	569	2211
C.debile_SSC_IRA	570	2215
C.debile_SSC_IRA	571	2195
C.debile_SSC_IRA	572	2192
C.debile_SSC_IRA	573	2202
C.debile_SSC_IRA	574	2198
C.debile_SSC_IRA	575	2195
C.debile_SSC_IRA	576	2189
C.debile_SSC_IRA	577	2165
C.debile_SSC_IRA	578	2160
C.debile_SSC_IRA	579	2149
C.debile_SSC_IRA	580	2137
C.debile_SSC_IRA	581	2135
C.debile_SSC_IRA	582	2134
C.debile_SSC_IRA	583	2031
C.debile_SSC_IRA	584	1996
C.debile_SSC_IRA	585	1981
C.debile_SSC_IRA	586	1974
C.debile_SSC_IRA	587	1969
C.debile_SSC_IRA	588	1950
C.debile_SSC_IRA	589	1945
C.debile_SSC_IRA	590	1935
C.debile_SSC_IRA	591	1924
C.debile_SSC_IRA	592	1917
C.debile_SSC_IRA	593	1898
C.debile_SSC_IRA	594	1882
C.debile_SSC_IRA	595	1872
C.debile_SSC_IRA	596	1869
C.debile_SSC_IRA	597	1856
C.debile_SSC_IRA	598	1847
C.debile_SSC_IRA	599	1834
C.debile_SSC_IRA	600	1819
