# Supplementary material for: Comparative Chloroplast Genomics of Seven Endangered Cypripedium Species and Phylogenetic Relationships of Orchidaceae
Source: Front Plant Sci. 2022 Jun 22;13:911702. doi: 10.3389/fpls.2022.911702 (PMC9257239; doi:10.3389/fpls.2022.911702)
Supplement: Supplementary file 3 [file Data_Sheet_3.zip › Supplementary dataset/C.debile_LSC_IRB_flt.bam.coverage]

C.debile_LSC_IRB	1	1373
C.debile_LSC_IRB	2	1382
C.debile_LSC_IRB	3	1411
C.debile_LSC_IRB	4	1423
C.debile_LSC_IRB	5	1439
C.debile_LSC_IRB	6	1456
C.debile_LSC_IRB	7	1463
C.debile_LSC_IRB	8	1474
C.debile_LSC_IRB	9	1479
C.debile_LSC_IRB	10	1501
C.debile_LSC_IRB	11	1525
C.debile_LSC_IRB	12	1533
C.debile_LSC_IRB	13	1538
C.debile_LSC_IRB	14	1548
C.debile_LSC_IRB	15	1571
C.debile_LSC_IRB	16	1576
C.debile_LSC_IRB	17	1582
C.debile_LSC_IRB	18	1602
C.debile_LSC_IRB	19	1617
C.debile_LSC_IRB	20	1611
C.debile_LSC_IRB	21	1614
C.debile_LSC_IRB	22	1616
C.debile_LSC_IRB	23	1618
C.debile_LSC_IRB	24	1640
C.debile_LSC_IRB	25	1637
C.debile_LSC_IRB	26	1651
C.debile_LSC_IRB	27	1646
C.debile_LSC_IRB	28	1651
C.debile_LSC_IRB	29	1661
C.debile_LSC_IRB	30	1688
C.debile_LSC_IRB	31	1693
C.debile_LSC_IRB	32	1692
C.debile_LSC_IRB	33	1691
C.debile_LSC_IRB	34	1692
C.debile_LSC_IRB	35	1696
C.debile_LSC_IRB	36	1690
C.debile_LSC_IRB	37	1703
C.debile_LSC_IRB	38	1691
C.debile_LSC_IRB	39	1705
C.debile_LSC_IRB	40	1729
C.debile_LSC_IRB	41	1744
C.debile_LSC_IRB	42	1745
C.debile_LSC_IRB	43	1737
C.debile_LSC_IRB	44	1741
C.debile_LSC_IRB	45	1732
C.debile_LSC_IRB	46	1732
C.debile_LSC_IRB	47	1736
C.debile_LSC_IRB	48	1753
C.debile_LSC_IRB	49	1756
C.debile_LSC_IRB	50	1777
C.debile_LSC_IRB	51	1806
C.debile_LSC_IRB	52	1804
C.debile_LSC_IRB	53	1815
C.debile_LSC_IRB	54	1820
C.debile_LSC_IRB	55	1847
C.debile_LSC_IRB	56	1846
C.debile_LSC_IRB	57	1837
C.debile_LSC_IRB	58	1843
C.debile_LSC_IRB	59	1855
C.debile_LSC_IRB	60	1864
C.debile_LSC_IRB	61	1864
C.debile_LSC_IRB	62	1872
C.debile_LSC_IRB	63	1884
C.debile_LSC_IRB	64	1889
C.debile_LSC_IRB	65	1908
C.debile_LSC_IRB	66	1917
C.debile_LSC_IRB	67	1930
C.debile_LSC_IRB	68	1933
C.debile_LSC_IRB	69	1925
C.debile_LSC_IRB	70	1910
C.debile_LSC_IRB	71	1914
C.debile_LSC_IRB	72	1921
C.debile_LSC_IRB	73	1903
C.debile_LSC_IRB	74	1910
C.debile_LSC_IRB	75	1903
C.debile_LSC_IRB	76	1914
C.debile_LSC_IRB	77	1922
C.debile_LSC_IRB	78	1921
C.debile_LSC_IRB	79	1932
C.debile_LSC_IRB	80	1931
C.debile_LSC_IRB	81	1933
C.debile_LSC_IRB	82	1944
C.debile_LSC_IRB	83	1932
C.debile_LSC_IRB	84	1934
C.debile_LSC_IRB	85	1916
C.debile_LSC_IRB	86	1933
C.debile_LSC_IRB	87	1924
C.debile_LSC_IRB	88	1958
C.debile_LSC_IRB	89	1962
C.debile_LSC_IRB	90	1963
C.debile_LSC_IRB	91	1969
C.debile_LSC_IRB	92	1992
C.debile_LSC_IRB	93	1996
C.debile_LSC_IRB	94	1996
C.debile_LSC_IRB	95	2009
C.debile_LSC_IRB	96	2009
C.debile_LSC_IRB	97	2016
C.debile_LSC_IRB	98	2034
C.debile_LSC_IRB	99	2045
C.debile_LSC_IRB	100	2041
C.debile_LSC_IRB	101	2029
C.debile_LSC_IRB	102	2028
C.debile_LSC_IRB	103	2061
C.debile_LSC_IRB	104	2049
C.debile_LSC_IRB	105	2069
C.debile_LSC_IRB	106	2077
C.debile_LSC_IRB	107	2080
C.debile_LSC_IRB	108	2086
C.debile_LSC_IRB	109	2097
C.debile_LSC_IRB	110	2105
C.debile_LSC_IRB	111	2110
C.debile_LSC_IRB	112	2113
C.debile_LSC_IRB	113	2112
C.debile_LSC_IRB	114	2133
C.debile_LSC_IRB	115	2137
C.debile_LSC_IRB	116	2142
C.debile_LSC_IRB	117	2146
C.debile_LSC_IRB	118	2146
C.debile_LSC_IRB	119	2154
C.debile_LSC_IRB	120	2156
C.debile_LSC_IRB	121	2125
C.debile_LSC_IRB	122	2119
C.debile_LSC_IRB	123	2123
C.debile_LSC_IRB	124	2131
C.debile_LSC_IRB	125	2136
C.debile_LSC_IRB	126	2138
C.debile_LSC_IRB	127	2148
C.debile_LSC_IRB	128	2109
C.debile_LSC_IRB	129	2099
C.debile_LSC_IRB	130	2097
C.debile_LSC_IRB	131	2110
C.debile_LSC_IRB	132	2131
C.debile_LSC_IRB	133	2156
C.debile_LSC_IRB	134	2176
C.debile_LSC_IRB	135	2174
C.debile_LSC_IRB	136	2174
C.debile_LSC_IRB	137	2184
C.debile_LSC_IRB	138	2201
C.debile_LSC_IRB	139	2210
C.debile_LSC_IRB	140	2204
C.debile_LSC_IRB	141	2212
C.debile_LSC_IRB	142	2175
C.debile_LSC_IRB	143	2151
C.debile_LSC_IRB	144	2147
C.debile_LSC_IRB	145	2146
C.debile_LSC_IRB	146	2129
C.debile_LSC_IRB	147	2101
C.debile_LSC_IRB	148	2113
C.debile_LSC_IRB	149	2115
C.debile_LSC_IRB	150	2126
C.debile_LSC_IRB	151	2125
C.debile_LSC_IRB	152	2142
C.debile_LSC_IRB	153	2150
C.debile_LSC_IRB	154	2150
C.debile_LSC_IRB	155	2148
C.debile_LSC_IRB	156	2151
C.debile_LSC_IRB	157	2164
C.debile_LSC_IRB	158	2159
C.debile_LSC_IRB	159	2170
C.debile_LSC_IRB	160	2173
C.debile_LSC_IRB	161	2154
C.debile_LSC_IRB	162	2170
C.debile_LSC_IRB	163	2196
C.debile_LSC_IRB	164	2198
C.debile_LSC_IRB	165	2185
C.debile_LSC_IRB	166	2209
C.debile_LSC_IRB	167	2212
C.debile_LSC_IRB	168	2215
C.debile_LSC_IRB	169	2217
C.debile_LSC_IRB	170	2227
C.debile_LSC_IRB	171	2225
C.debile_LSC_IRB	172	2233
C.debile_LSC_IRB	173	2249
C.debile_LSC_IRB	174	2242
C.debile_LSC_IRB	175	2240
C.debile_LSC_IRB	176	2233
C.debile_LSC_IRB	177	2238
C.debile_LSC_IRB	178	2240
C.debile_LSC_IRB	179	2251
C.debile_LSC_IRB	180	2228
C.debile_LSC_IRB	181	2223
C.debile_LSC_IRB	182	2225
C.debile_LSC_IRB	183	2224
C.debile_LSC_IRB	184	2254
C.debile_LSC_IRB	185	2236
C.debile_LSC_IRB	186	2243
C.debile_LSC_IRB	187	2241
C.debile_LSC_IRB	188	2255
C.debile_LSC_IRB	189	2274
C.debile_LSC_IRB	190	2249
C.debile_LSC_IRB	191	2236
C.debile_LSC_IRB	192	2241
C.debile_LSC_IRB	193	2255
C.debile_LSC_IRB	194	2284
C.debile_LSC_IRB	195	2294
C.debile_LSC_IRB	196	2308
C.debile_LSC_IRB	197	2326
C.debile_LSC_IRB	198	2312
C.debile_LSC_IRB	199	2321
C.debile_LSC_IRB	200	2320
C.debile_LSC_IRB	201	2303
C.debile_LSC_IRB	202	2289
C.debile_LSC_IRB	203	2291
C.debile_LSC_IRB	204	2283
C.debile_LSC_IRB	205	2261
C.debile_LSC_IRB	206	2264
C.debile_LSC_IRB	207	2269
C.debile_LSC_IRB	208	2265
C.debile_LSC_IRB	209	2254
C.debile_LSC_IRB	210	2248
C.debile_LSC_IRB	211	2254
C.debile_LSC_IRB	212	2274
C.debile_LSC_IRB	213	2263
C.debile_LSC_IRB	214	2255
C.debile_LSC_IRB	215	2240
C.debile_LSC_IRB	216	2230
C.debile_LSC_IRB	217	2221
C.debile_LSC_IRB	218	2215
C.debile_LSC_IRB	219	2205
C.debile_LSC_IRB	220	2217
C.debile_LSC_IRB	221	2210
C.debile_LSC_IRB	222	2214
C.debile_LSC_IRB	223	2209
C.debile_LSC_IRB	224	2217
C.debile_LSC_IRB	225	2227
C.debile_LSC_IRB	226	2224
C.debile_LSC_IRB	227	2240
C.debile_LSC_IRB	228	2241
C.debile_LSC_IRB	229	2239
C.debile_LSC_IRB	230	2270
C.debile_LSC_IRB	231	2263
C.debile_LSC_IRB	232	2247
C.debile_LSC_IRB	233	2242
C.debile_LSC_IRB	234	2246
C.debile_LSC_IRB	235	2253
C.debile_LSC_IRB	236	2251
C.debile_LSC_IRB	237	2308
C.debile_LSC_IRB	238	2285
C.debile_LSC_IRB	239	2286
C.debile_LSC_IRB	240	2288
C.debile_LSC_IRB	241	2287
C.debile_LSC_IRB	242	2283
C.debile_LSC_IRB	243	2304
C.debile_LSC_IRB	244	2313
C.debile_LSC_IRB	245	2297
C.debile_LSC_IRB	246	2277
C.debile_LSC_IRB	247	2274
C.debile_LSC_IRB	248	2260
C.debile_LSC_IRB	249	2241
C.debile_LSC_IRB	250	2234
C.debile_LSC_IRB	251	2235
C.debile_LSC_IRB	252	2240
C.debile_LSC_IRB	253	2199
C.debile_LSC_IRB	254	2196
C.debile_LSC_IRB	255	2179
C.debile_LSC_IRB	256	2193
C.debile_LSC_IRB	257	2240
C.debile_LSC_IRB	258	2242
C.debile_LSC_IRB	259	2243
C.debile_LSC_IRB	260	2240
C.debile_LSC_IRB	261	2235
C.debile_LSC_IRB	262	2234
C.debile_LSC_IRB	263	2250
C.debile_LSC_IRB	264	2251
C.debile_LSC_IRB	265	2243
C.debile_LSC_IRB	266	2232
C.debile_LSC_IRB	267	2224
C.debile_LSC_IRB	268	2230
C.debile_LSC_IRB	269	2233
C.debile_LSC_IRB	270	2233
C.debile_LSC_IRB	271	2230
C.debile_LSC_IRB	272	2224
C.debile_LSC_IRB	273	2213
C.debile_LSC_IRB	274	2205
C.debile_LSC_IRB	275	2205
C.debile_LSC_IRB	276	2214
C.debile_LSC_IRB	277	2228
C.debile_LSC_IRB	278	2226
C.debile_LSC_IRB	279	2234
C.debile_LSC_IRB	280	2238
C.debile_LSC_IRB	281	2229
C.debile_LSC_IRB	282	2209
C.debile_LSC_IRB	283	2200
C.debile_LSC_IRB	284	2183
C.debile_LSC_IRB	285	2172
C.debile_LSC_IRB	286	2173
C.debile_LSC_IRB	287	2173
C.debile_LSC_IRB	288	2153
C.debile_LSC_IRB	289	2156
C.debile_LSC_IRB	290	2167
C.debile_LSC_IRB	291	2165
C.debile_LSC_IRB	292	2159
C.debile_LSC_IRB	293	2174
C.debile_LSC_IRB	294	2181
C.debile_LSC_IRB	295	2178
C.debile_LSC_IRB	296	2182
C.debile_LSC_IRB	297	2188
C.debile_LSC_IRB	298	2173
C.debile_LSC_IRB	299	2160
C.debile_LSC_IRB	300	2170
C.debile_LSC_IRB	301	3623
C.debile_LSC_IRB	302	3643
C.debile_LSC_IRB	303	3636
C.debile_LSC_IRB	304	3662
C.debile_LSC_IRB	305	3662
C.debile_LSC_IRB	306	3673
C.debile_LSC_IRB	307	3658
C.debile_LSC_IRB	308	3669
C.debile_LSC_IRB	309	3694
C.debile_LSC_IRB	310	3678
C.debile_LSC_IRB	311	3703
C.debile_LSC_IRB	312	3798
C.debile_LSC_IRB	313	3801
C.debile_LSC_IRB	314	3815
C.debile_LSC_IRB	315	3832
C.debile_LSC_IRB	316	3817
C.debile_LSC_IRB	317	3820
C.debile_LSC_IRB	318	3806
C.debile_LSC_IRB	319	3829
C.debile_LSC_IRB	320	3866
C.debile_LSC_IRB	321	3888
C.debile_LSC_IRB	322	3894
C.debile_LSC_IRB	323	3876
C.debile_LSC_IRB	324	3870
C.debile_LSC_IRB	325	3892
C.debile_LSC_IRB	326	3932
C.debile_LSC_IRB	327	3943
C.debile_LSC_IRB	328	3950
C.debile_LSC_IRB	329	3929
C.debile_LSC_IRB	330	3928
C.debile_LSC_IRB	331	3954
C.debile_LSC_IRB	332	3951
C.debile_LSC_IRB	333	3962
C.debile_LSC_IRB	334	3928
C.debile_LSC_IRB	335	3929
C.debile_LSC_IRB	336	3931
C.debile_LSC_IRB	337	3924
C.debile_LSC_IRB	338	3897
C.debile_LSC_IRB	339	3904
C.debile_LSC_IRB	340	3967
C.debile_LSC_IRB	341	3985
C.debile_LSC_IRB	342	3993
C.debile_LSC_IRB	343	3999
C.debile_LSC_IRB	344	4010
C.debile_LSC_IRB	345	4019
C.debile_LSC_IRB	346	4009
C.debile_LSC_IRB	347	3953
C.debile_LSC_IRB	348	3969
C.debile_LSC_IRB	349	3957
C.debile_LSC_IRB	350	3959
C.debile_LSC_IRB	351	3956
C.debile_LSC_IRB	352	3965
C.debile_LSC_IRB	353	3967
C.debile_LSC_IRB	354	3999
C.debile_LSC_IRB	355	3989
C.debile_LSC_IRB	356	3992
C.debile_LSC_IRB	357	3990
C.debile_LSC_IRB	358	3998
C.debile_LSC_IRB	359	4002
C.debile_LSC_IRB	360	4008
C.debile_LSC_IRB	361	4012
C.debile_LSC_IRB	362	3975
C.debile_LSC_IRB	363	3969
C.debile_LSC_IRB	364	4011
C.debile_LSC_IRB	365	4021
C.debile_LSC_IRB	366	4018
C.debile_LSC_IRB	367	4017
C.debile_LSC_IRB	368	4024
C.debile_LSC_IRB	369	4080
C.debile_LSC_IRB	370	4074
C.debile_LSC_IRB	371	4111
C.debile_LSC_IRB	372	4083
C.debile_LSC_IRB	373	4079
C.debile_LSC_IRB	374	4059
C.debile_LSC_IRB	375	4052
C.debile_LSC_IRB	376	4060
C.debile_LSC_IRB	377	4045
C.debile_LSC_IRB	378	4047
C.debile_LSC_IRB	379	4095
C.debile_LSC_IRB	380	4043
C.debile_LSC_IRB	381	4084
C.debile_LSC_IRB	382	4136
C.debile_LSC_IRB	383	4146
C.debile_LSC_IRB	384	4127
C.debile_LSC_IRB	385	4118
C.debile_LSC_IRB	386	4106
C.debile_LSC_IRB	387	4044
C.debile_LSC_IRB	388	4013
C.debile_LSC_IRB	389	4030
C.debile_LSC_IRB	390	4035
C.debile_LSC_IRB	391	4029
C.debile_LSC_IRB	392	4013
C.debile_LSC_IRB	393	3977
C.debile_LSC_IRB	394	3947
C.debile_LSC_IRB	395	3925
C.debile_LSC_IRB	396	3988
C.debile_LSC_IRB	397	4005
C.debile_LSC_IRB	398	4018
C.debile_LSC_IRB	399	4022
C.debile_LSC_IRB	400	4023
C.debile_LSC_IRB	401	4034
C.debile_LSC_IRB	402	4043
C.debile_LSC_IRB	403	4057
C.debile_LSC_IRB	404	4063
C.debile_LSC_IRB	405	4061
C.debile_LSC_IRB	406	4056
C.debile_LSC_IRB	407	3965
C.debile_LSC_IRB	408	3976
C.debile_LSC_IRB	409	3977
C.debile_LSC_IRB	410	3977
C.debile_LSC_IRB	411	3981
C.debile_LSC_IRB	412	3983
C.debile_LSC_IRB	413	3967
C.debile_LSC_IRB	414	3932
C.debile_LSC_IRB	415	3968
C.debile_LSC_IRB	416	4000
C.debile_LSC_IRB	417	4003
C.debile_LSC_IRB	418	4010
C.debile_LSC_IRB	419	4025
C.debile_LSC_IRB	420	4036
C.debile_LSC_IRB	421	4062
C.debile_LSC_IRB	422	4088
C.debile_LSC_IRB	423	4094
C.debile_LSC_IRB	424	4091
C.debile_LSC_IRB	425	4079
C.debile_LSC_IRB	426	4077
C.debile_LSC_IRB	427	4009
C.debile_LSC_IRB	428	3987
C.debile_LSC_IRB	429	3981
C.debile_LSC_IRB	430	3976
C.debile_LSC_IRB	431	3979
C.debile_LSC_IRB	432	3978
C.debile_LSC_IRB	433	3941
C.debile_LSC_IRB	434	3982
C.debile_LSC_IRB	435	3989
C.debile_LSC_IRB	436	4013
C.debile_LSC_IRB	437	3998
C.debile_LSC_IRB	438	4004
C.debile_LSC_IRB	439	3989
C.debile_LSC_IRB	440	3974
C.debile_LSC_IRB	441	3971
C.debile_LSC_IRB	442	3991
C.debile_LSC_IRB	443	3983
C.debile_LSC_IRB	444	3987
C.debile_LSC_IRB	445	3993
C.debile_LSC_IRB	446	3990
C.debile_LSC_IRB	447	3986
C.debile_LSC_IRB	448	3986
C.debile_LSC_IRB	449	3981
C.debile_LSC_IRB	450	3996
C.debile_LSC_IRB	451	3957
C.debile_LSC_IRB	452	3928
C.debile_LSC_IRB	453	3954
C.debile_LSC_IRB	454	3977
C.debile_LSC_IRB	455	3989
C.debile_LSC_IRB	456	3997
C.debile_LSC_IRB	457	4023
C.debile_LSC_IRB	458	4023
C.debile_LSC_IRB	459	4030
C.debile_LSC_IRB	460	4034
C.debile_LSC_IRB	461	4036
C.debile_LSC_IRB	462	3937
C.debile_LSC_IRB	463	3929
C.debile_LSC_IRB	464	3949
C.debile_LSC_IRB	465	3935
C.debile_LSC_IRB	466	3940
C.debile_LSC_IRB	467	3931
C.debile_LSC_IRB	468	3940
C.debile_LSC_IRB	469	3985
C.debile_LSC_IRB	470	3959
C.debile_LSC_IRB	471	3974
C.debile_LSC_IRB	472	3975
C.debile_LSC_IRB	473	4000
C.debile_LSC_IRB	474	3998
C.debile_LSC_IRB	475	3998
C.debile_LSC_IRB	476	3968
C.debile_LSC_IRB	477	3996
C.debile_LSC_IRB	478	3993
C.debile_LSC_IRB	479	4004
C.debile_LSC_IRB	480	4010
C.debile_LSC_IRB	481	3978
C.debile_LSC_IRB	482	4077
C.debile_LSC_IRB	483	4085
C.debile_LSC_IRB	484	4102
C.debile_LSC_IRB	485	4093
C.debile_LSC_IRB	486	4068
C.debile_LSC_IRB	487	4079
C.debile_LSC_IRB	488	4075
C.debile_LSC_IRB	489	4069
C.debile_LSC_IRB	490	4010
C.debile_LSC_IRB	491	3999
C.debile_LSC_IRB	492	4005
C.debile_LSC_IRB	493	4012
C.debile_LSC_IRB	494	3965
C.debile_LSC_IRB	495	3953
C.debile_LSC_IRB	496	3950
C.debile_LSC_IRB	497	3961
C.debile_LSC_IRB	498	3962
C.debile_LSC_IRB	499	3992
C.debile_LSC_IRB	500	3996
C.debile_LSC_IRB	501	4027
C.debile_LSC_IRB	502	4066
C.debile_LSC_IRB	503	4101
C.debile_LSC_IRB	504	4088
C.debile_LSC_IRB	505	4090
C.debile_LSC_IRB	506	4084
C.debile_LSC_IRB	507	4081
C.debile_LSC_IRB	508	4104
C.debile_LSC_IRB	509	4125
C.debile_LSC_IRB	510	4159
C.debile_LSC_IRB	511	4163
C.debile_LSC_IRB	512	4162
C.debile_LSC_IRB	513	4147
C.debile_LSC_IRB	514	4118
C.debile_LSC_IRB	515	4151
C.debile_LSC_IRB	516	4174
C.debile_LSC_IRB	517	4180
C.debile_LSC_IRB	518	4179
C.debile_LSC_IRB	519	4159
C.debile_LSC_IRB	520	4166
C.debile_LSC_IRB	521	4115
C.debile_LSC_IRB	522	4116
C.debile_LSC_IRB	523	4135
C.debile_LSC_IRB	524	4152
C.debile_LSC_IRB	525	3966
C.debile_LSC_IRB	526	4141
C.debile_LSC_IRB	527	4136
C.debile_LSC_IRB	528	4139
C.debile_LSC_IRB	529	4104
C.debile_LSC_IRB	530	4108
C.debile_LSC_IRB	531	4111
C.debile_LSC_IRB	532	4084
C.debile_LSC_IRB	533	4072
C.debile_LSC_IRB	534	4101
C.debile_LSC_IRB	535	4131
C.debile_LSC_IRB	536	4146
C.debile_LSC_IRB	537	4181
C.debile_LSC_IRB	538	4213
C.debile_LSC_IRB	539	4200
C.debile_LSC_IRB	540	4186
C.debile_LSC_IRB	541	4180
C.debile_LSC_IRB	542	4224
C.debile_LSC_IRB	543	4221
C.debile_LSC_IRB	544	4230
C.debile_LSC_IRB	545	4236
C.debile_LSC_IRB	546	4230
C.debile_LSC_IRB	547	4224
C.debile_LSC_IRB	548	4270
C.debile_LSC_IRB	549	4266
C.debile_LSC_IRB	550	4280
C.debile_LSC_IRB	551	4249
C.debile_LSC_IRB	552	4276
C.debile_LSC_IRB	553	4284
C.debile_LSC_IRB	554	4306
C.debile_LSC_IRB	555	4324
C.debile_LSC_IRB	556	4295
C.debile_LSC_IRB	557	4326
C.debile_LSC_IRB	558	4342
C.debile_LSC_IRB	559	4345
C.debile_LSC_IRB	560	4370
C.debile_LSC_IRB	561	4378
C.debile_LSC_IRB	562	4399
C.debile_LSC_IRB	563	4399
C.debile_LSC_IRB	564	4397
C.debile_LSC_IRB	565	4404
C.debile_LSC_IRB	566	4372
C.debile_LSC_IRB	567	4425
C.debile_LSC_IRB	568	4424
C.debile_LSC_IRB	569	4410
C.debile_LSC_IRB	570	4393
C.debile_LSC_IRB	571	4363
C.debile_LSC_IRB	572	4324
C.debile_LSC_IRB	573	4305
C.debile_LSC_IRB	574	4309
C.debile_LSC_IRB	575	4306
C.debile_LSC_IRB	576	4283
C.debile_LSC_IRB	577	4272
C.debile_LSC_IRB	578	4263
C.debile_LSC_IRB	579	4249
C.debile_LSC_IRB	580	4256
C.debile_LSC_IRB	581	4265
C.debile_LSC_IRB	582	4265
C.debile_LSC_IRB	583	4251
C.debile_LSC_IRB	584	4180
C.debile_LSC_IRB	585	4160
C.debile_LSC_IRB	586	4124
C.debile_LSC_IRB	587	4112
C.debile_LSC_IRB	588	4092
C.debile_LSC_IRB	589	4067
C.debile_LSC_IRB	590	4051
C.debile_LSC_IRB	591	4033
C.debile_LSC_IRB	592	3996
C.debile_LSC_IRB	593	3973
C.debile_LSC_IRB	594	3931
C.debile_LSC_IRB	595	3899
C.debile_LSC_IRB	596	3875
C.debile_LSC_IRB	597	3860
C.debile_LSC_IRB	598	3842
C.debile_LSC_IRB	599	3797
C.debile_LSC_IRB	600	3760
