# Supplementary material for: Comparative Chloroplast Genomics of Seven Endangered Cypripedium Species and Phylogenetic Relationships of Orchidaceae
Source: Front Plant Sci. 2022 Jun 22;13:911702. doi: 10.3389/fpls.2022.911702 (PMC9257239; doi:10.3389/fpls.2022.911702)
Supplement: Supplementary file 3 [file Data_Sheet_3.zip › Supplementary dataset/C.palangshanense_LSC_IRA_flt.bam.coverage]

C.palangshanense_LSC_IRA	1	3593
C.palangshanense_LSC_IRA	2	3643
C.palangshanense_LSC_IRA	3	3682
C.palangshanense_LSC_IRA	4	3723
C.palangshanense_LSC_IRA	5	3762
C.palangshanense_LSC_IRA	6	3826
C.palangshanense_LSC_IRA	7	3855
C.palangshanense_LSC_IRA	8	3862
C.palangshanense_LSC_IRA	9	3907
C.palangshanense_LSC_IRA	10	3937
C.palangshanense_LSC_IRA	11	3973
C.palangshanense_LSC_IRA	12	3992
C.palangshanense_LSC_IRA	13	4034
C.palangshanense_LSC_IRA	14	4056
C.palangshanense_LSC_IRA	15	4086
C.palangshanense_LSC_IRA	16	4124
C.palangshanense_LSC_IRA	17	4145
C.palangshanense_LSC_IRA	18	4171
C.palangshanense_LSC_IRA	19	4204
C.palangshanense_LSC_IRA	20	4199
C.palangshanense_LSC_IRA	21	4210
C.palangshanense_LSC_IRA	22	4255
C.palangshanense_LSC_IRA	23	4275
C.palangshanense_LSC_IRA	24	4352
C.palangshanense_LSC_IRA	25	4342
C.palangshanense_LSC_IRA	26	4356
C.palangshanense_LSC_IRA	27	4357
C.palangshanense_LSC_IRA	28	4369
C.palangshanense_LSC_IRA	29	4440
C.palangshanense_LSC_IRA	30	4447
C.palangshanense_LSC_IRA	31	4426
C.palangshanense_LSC_IRA	32	4437
C.palangshanense_LSC_IRA	33	4446
C.palangshanense_LSC_IRA	34	4482
C.palangshanense_LSC_IRA	35	4457
C.palangshanense_LSC_IRA	36	4507
C.palangshanense_LSC_IRA	37	4508
C.palangshanense_LSC_IRA	38	4545
C.palangshanense_LSC_IRA	39	4592
C.palangshanense_LSC_IRA	40	4562
C.palangshanense_LSC_IRA	41	4558
C.palangshanense_LSC_IRA	42	4514
C.palangshanense_LSC_IRA	43	4519
C.palangshanense_LSC_IRA	44	4523
C.palangshanense_LSC_IRA	45	4501
C.palangshanense_LSC_IRA	46	4514
C.palangshanense_LSC_IRA	47	4461
C.palangshanense_LSC_IRA	48	4456
C.palangshanense_LSC_IRA	49	4437
C.palangshanense_LSC_IRA	50	4511
C.palangshanense_LSC_IRA	51	4464
C.palangshanense_LSC_IRA	52	4503
C.palangshanense_LSC_IRA	53	4580
C.palangshanense_LSC_IRA	54	4561
C.palangshanense_LSC_IRA	55	4547
C.palangshanense_LSC_IRA	56	4540
C.palangshanense_LSC_IRA	57	4456
C.palangshanense_LSC_IRA	58	4461
C.palangshanense_LSC_IRA	59	4529
C.palangshanense_LSC_IRA	60	4536
C.palangshanense_LSC_IRA	61	4525
C.palangshanense_LSC_IRA	62	4523
C.palangshanense_LSC_IRA	63	4518
C.palangshanense_LSC_IRA	64	4510
C.palangshanense_LSC_IRA	65	4549
C.palangshanense_LSC_IRA	66	4551
C.palangshanense_LSC_IRA	67	4570
C.palangshanense_LSC_IRA	68	4597
C.palangshanense_LSC_IRA	69	4627
C.palangshanense_LSC_IRA	70	4587
C.palangshanense_LSC_IRA	71	4577
C.palangshanense_LSC_IRA	72	4552
C.palangshanense_LSC_IRA	73	4565
C.palangshanense_LSC_IRA	74	4579
C.palangshanense_LSC_IRA	75	4554
C.palangshanense_LSC_IRA	76	4553
C.palangshanense_LSC_IRA	77	4617
C.palangshanense_LSC_IRA	78	4609
C.palangshanense_LSC_IRA	79	4650
C.palangshanense_LSC_IRA	80	4647
C.palangshanense_LSC_IRA	81	4663
C.palangshanense_LSC_IRA	82	4681
C.palangshanense_LSC_IRA	83	4696
C.palangshanense_LSC_IRA	84	4710
C.palangshanense_LSC_IRA	85	4690
C.palangshanense_LSC_IRA	86	4697
C.palangshanense_LSC_IRA	87	4726
C.palangshanense_LSC_IRA	88	4729
C.palangshanense_LSC_IRA	89	4703
C.palangshanense_LSC_IRA	90	4724
C.palangshanense_LSC_IRA	91	4709
C.palangshanense_LSC_IRA	92	4721
C.palangshanense_LSC_IRA	93	4725
C.palangshanense_LSC_IRA	94	4747
C.palangshanense_LSC_IRA	95	4737
C.palangshanense_LSC_IRA	96	4772
C.palangshanense_LSC_IRA	97	4725
C.palangshanense_LSC_IRA	98	4718
C.palangshanense_LSC_IRA	99	4729
C.palangshanense_LSC_IRA	100	4702
C.palangshanense_LSC_IRA	101	4734
C.palangshanense_LSC_IRA	102	4721
C.palangshanense_LSC_IRA	103	4684
C.palangshanense_LSC_IRA	104	4649
C.palangshanense_LSC_IRA	105	4656
C.palangshanense_LSC_IRA	106	4650
C.palangshanense_LSC_IRA	107	4640
C.palangshanense_LSC_IRA	108	4662
C.palangshanense_LSC_IRA	109	4671
C.palangshanense_LSC_IRA	110	4643
C.palangshanense_LSC_IRA	111	4687
C.palangshanense_LSC_IRA	112	4657
C.palangshanense_LSC_IRA	113	4645
C.palangshanense_LSC_IRA	114	4633
C.palangshanense_LSC_IRA	115	4626
C.palangshanense_LSC_IRA	116	4635
C.palangshanense_LSC_IRA	117	4619
C.palangshanense_LSC_IRA	118	4612
C.palangshanense_LSC_IRA	119	4620
C.palangshanense_LSC_IRA	120	4628
C.palangshanense_LSC_IRA	121	4628
C.palangshanense_LSC_IRA	122	4592
C.palangshanense_LSC_IRA	123	4573
C.palangshanense_LSC_IRA	124	4623
C.palangshanense_LSC_IRA	125	4590
C.palangshanense_LSC_IRA	126	4574
C.palangshanense_LSC_IRA	127	4580
C.palangshanense_LSC_IRA	128	4552
C.palangshanense_LSC_IRA	129	4592
C.palangshanense_LSC_IRA	130	4548
C.palangshanense_LSC_IRA	131	4550
C.palangshanense_LSC_IRA	132	4533
C.palangshanense_LSC_IRA	133	4542
C.palangshanense_LSC_IRA	134	4541
C.palangshanense_LSC_IRA	135	4501
C.palangshanense_LSC_IRA	136	4475
C.palangshanense_LSC_IRA	137	4455
C.palangshanense_LSC_IRA	138	4465
C.palangshanense_LSC_IRA	139	4446
C.palangshanense_LSC_IRA	140	4474
C.palangshanense_LSC_IRA	141	4446
C.palangshanense_LSC_IRA	142	4394
C.palangshanense_LSC_IRA	143	4499
C.palangshanense_LSC_IRA	144	4493
C.palangshanense_LSC_IRA	145	4491
C.palangshanense_LSC_IRA	146	4507
C.palangshanense_LSC_IRA	147	4505
C.palangshanense_LSC_IRA	148	4498
C.palangshanense_LSC_IRA	149	4496
C.palangshanense_LSC_IRA	150	4491
C.palangshanense_LSC_IRA	151	4480
C.palangshanense_LSC_IRA	152	4455
C.palangshanense_LSC_IRA	153	4444
C.palangshanense_LSC_IRA	154	4455
C.palangshanense_LSC_IRA	155	4465
C.palangshanense_LSC_IRA	156	4424
C.palangshanense_LSC_IRA	157	4434
C.palangshanense_LSC_IRA	158	4468
C.palangshanense_LSC_IRA	159	4463
C.palangshanense_LSC_IRA	160	4452
C.palangshanense_LSC_IRA	161	4426
C.palangshanense_LSC_IRA	162	4448
C.palangshanense_LSC_IRA	163	4355
C.palangshanense_LSC_IRA	164	4354
C.palangshanense_LSC_IRA	165	4358
C.palangshanense_LSC_IRA	166	4367
C.palangshanense_LSC_IRA	167	4360
C.palangshanense_LSC_IRA	168	4372
C.palangshanense_LSC_IRA	169	4384
C.palangshanense_LSC_IRA	170	4469
C.palangshanense_LSC_IRA	171	4479
C.palangshanense_LSC_IRA	172	4464
C.palangshanense_LSC_IRA	173	4478
C.palangshanense_LSC_IRA	174	4497
C.palangshanense_LSC_IRA	175	4524
C.palangshanense_LSC_IRA	176	4544
C.palangshanense_LSC_IRA	177	4568
C.palangshanense_LSC_IRA	178	4675
C.palangshanense_LSC_IRA	179	4669
C.palangshanense_LSC_IRA	180	4671
C.palangshanense_LSC_IRA	181	4660
C.palangshanense_LSC_IRA	182	4658
C.palangshanense_LSC_IRA	183	4637
C.palangshanense_LSC_IRA	184	4605
C.palangshanense_LSC_IRA	185	4588
C.palangshanense_LSC_IRA	186	4538
C.palangshanense_LSC_IRA	187	4533
C.palangshanense_LSC_IRA	188	4535
C.palangshanense_LSC_IRA	189	4422
C.palangshanense_LSC_IRA	190	4436
C.palangshanense_LSC_IRA	191	4445
C.palangshanense_LSC_IRA	192	4458
C.palangshanense_LSC_IRA	193	4463
C.palangshanense_LSC_IRA	194	4446
C.palangshanense_LSC_IRA	195	4528
C.palangshanense_LSC_IRA	196	4528
C.palangshanense_LSC_IRA	197	4539
C.palangshanense_LSC_IRA	198	4597
C.palangshanense_LSC_IRA	199	4576
C.palangshanense_LSC_IRA	200	4498
C.palangshanense_LSC_IRA	201	4488
C.palangshanense_LSC_IRA	202	4473
C.palangshanense_LSC_IRA	203	4465
C.palangshanense_LSC_IRA	204	4506
C.palangshanense_LSC_IRA	205	4492
C.palangshanense_LSC_IRA	206	4482
C.palangshanense_LSC_IRA	207	4513
C.palangshanense_LSC_IRA	208	4489
C.palangshanense_LSC_IRA	209	4489
C.palangshanense_LSC_IRA	210	4480
C.palangshanense_LSC_IRA	211	4475
C.palangshanense_LSC_IRA	212	4463
C.palangshanense_LSC_IRA	213	4468
C.palangshanense_LSC_IRA	214	4465
C.palangshanense_LSC_IRA	215	4441
C.palangshanense_LSC_IRA	216	4439
C.palangshanense_LSC_IRA	217	4426
C.palangshanense_LSC_IRA	218	4435
C.palangshanense_LSC_IRA	219	4427
C.palangshanense_LSC_IRA	220	4401
C.palangshanense_LSC_IRA	221	4422
C.palangshanense_LSC_IRA	222	4426
C.palangshanense_LSC_IRA	223	4419
C.palangshanense_LSC_IRA	224	4408
C.palangshanense_LSC_IRA	225	4437
C.palangshanense_LSC_IRA	226	4425
C.palangshanense_LSC_IRA	227	4438
C.palangshanense_LSC_IRA	228	4418
C.palangshanense_LSC_IRA	229	4367
C.palangshanense_LSC_IRA	230	4347
C.palangshanense_LSC_IRA	231	4331
C.palangshanense_LSC_IRA	232	4361
C.palangshanense_LSC_IRA	233	4357
C.palangshanense_LSC_IRA	234	4313
C.palangshanense_LSC_IRA	235	4330
C.palangshanense_LSC_IRA	236	4316
C.palangshanense_LSC_IRA	237	4294
C.palangshanense_LSC_IRA	238	4306
C.palangshanense_LSC_IRA	239	4319
C.palangshanense_LSC_IRA	240	4309
C.palangshanense_LSC_IRA	241	4288
C.palangshanense_LSC_IRA	242	4284
C.palangshanense_LSC_IRA	243	4319
C.palangshanense_LSC_IRA	244	4320
C.palangshanense_LSC_IRA	245	4294
C.palangshanense_LSC_IRA	246	4273
C.palangshanense_LSC_IRA	247	4300
C.palangshanense_LSC_IRA	248	4302
C.palangshanense_LSC_IRA	249	4296
C.palangshanense_LSC_IRA	250	4320
C.palangshanense_LSC_IRA	251	4294
C.palangshanense_LSC_IRA	252	4300
C.palangshanense_LSC_IRA	253	4323
C.palangshanense_LSC_IRA	254	4355
C.palangshanense_LSC_IRA	255	4346
C.palangshanense_LSC_IRA	256	4372
C.palangshanense_LSC_IRA	257	4362
C.palangshanense_LSC_IRA	258	4362
C.palangshanense_LSC_IRA	259	4354
C.palangshanense_LSC_IRA	260	4321
C.palangshanense_LSC_IRA	261	4294
C.palangshanense_LSC_IRA	262	4321
C.palangshanense_LSC_IRA	263	4327
C.palangshanense_LSC_IRA	264	4358
C.palangshanense_LSC_IRA	265	4344
C.palangshanense_LSC_IRA	266	4344
C.palangshanense_LSC_IRA	267	4333
C.palangshanense_LSC_IRA	268	4353
C.palangshanense_LSC_IRA	269	4353
C.palangshanense_LSC_IRA	270	4334
C.palangshanense_LSC_IRA	271	4285
C.palangshanense_LSC_IRA	272	4280
C.palangshanense_LSC_IRA	273	4263
C.palangshanense_LSC_IRA	274	4227
C.palangshanense_LSC_IRA	275	4223
C.palangshanense_LSC_IRA	276	4235
C.palangshanense_LSC_IRA	277	4232
C.palangshanense_LSC_IRA	278	4219
C.palangshanense_LSC_IRA	279	4183
C.palangshanense_LSC_IRA	280	4203
C.palangshanense_LSC_IRA	281	4204
C.palangshanense_LSC_IRA	282	4214
C.palangshanense_LSC_IRA	283	4202
C.palangshanense_LSC_IRA	284	4173
C.palangshanense_LSC_IRA	285	4110
C.palangshanense_LSC_IRA	286	4091
C.palangshanense_LSC_IRA	287	4076
C.palangshanense_LSC_IRA	288	4065
C.palangshanense_LSC_IRA	289	4052
C.palangshanense_LSC_IRA	290	4015
C.palangshanense_LSC_IRA	291	4031
C.palangshanense_LSC_IRA	292	4046
C.palangshanense_LSC_IRA	293	4007
C.palangshanense_LSC_IRA	294	4000
C.palangshanense_LSC_IRA	295	4022
C.palangshanense_LSC_IRA	296	3981
C.palangshanense_LSC_IRA	297	3970
C.palangshanense_LSC_IRA	298	3967
C.palangshanense_LSC_IRA	299	3967
C.palangshanense_LSC_IRA	300	3964
C.palangshanense_LSC_IRA	301	1894
C.palangshanense_LSC_IRA	302	1888
C.palangshanense_LSC_IRA	303	1872
C.palangshanense_LSC_IRA	304	1872
C.palangshanense_LSC_IRA	305	1864
C.palangshanense_LSC_IRA	306	1868
C.palangshanense_LSC_IRA	307	1874
C.palangshanense_LSC_IRA	308	1863
C.palangshanense_LSC_IRA	309	1858
C.palangshanense_LSC_IRA	310	1855
C.palangshanense_LSC_IRA	311	1858
C.palangshanense_LSC_IRA	312	1858
C.palangshanense_LSC_IRA	313	1857
C.palangshanense_LSC_IRA	314	1878
C.palangshanense_LSC_IRA	315	1868
C.palangshanense_LSC_IRA	316	1848
C.palangshanense_LSC_IRA	317	1853
C.palangshanense_LSC_IRA	318	1864
C.palangshanense_LSC_IRA	319	1851
C.palangshanense_LSC_IRA	320	1855
C.palangshanense_LSC_IRA	321	1847
C.palangshanense_LSC_IRA	322	1836
C.palangshanense_LSC_IRA	323	1815
C.palangshanense_LSC_IRA	324	1814
C.palangshanense_LSC_IRA	325	1821
C.palangshanense_LSC_IRA	326	1821
C.palangshanense_LSC_IRA	327	1816
C.palangshanense_LSC_IRA	328	1768
C.palangshanense_LSC_IRA	329	1746
C.palangshanense_LSC_IRA	330	1751
C.palangshanense_LSC_IRA	331	1757
C.palangshanense_LSC_IRA	332	1752
C.palangshanense_LSC_IRA	333	1747
C.palangshanense_LSC_IRA	334	1747
C.palangshanense_LSC_IRA	335	1742
C.palangshanense_LSC_IRA	336	1727
C.palangshanense_LSC_IRA	337	1743
C.palangshanense_LSC_IRA	338	1727
C.palangshanense_LSC_IRA	339	1732
C.palangshanense_LSC_IRA	340	1726
C.palangshanense_LSC_IRA	341	1721
C.palangshanense_LSC_IRA	342	1733
C.palangshanense_LSC_IRA	343	1732
C.palangshanense_LSC_IRA	344	1728
C.palangshanense_LSC_IRA	345	1301
C.palangshanense_LSC_IRA	346	1753
C.palangshanense_LSC_IRA	347	1769
C.palangshanense_LSC_IRA	348	1744
C.palangshanense_LSC_IRA	349	1744
C.palangshanense_LSC_IRA	350	1740
C.palangshanense_LSC_IRA	351	1747
C.palangshanense_LSC_IRA	352	1749
C.palangshanense_LSC_IRA	353	1754
C.palangshanense_LSC_IRA	354	1751
C.palangshanense_LSC_IRA	355	1780
C.palangshanense_LSC_IRA	356	1787
C.palangshanense_LSC_IRA	357	1789
C.palangshanense_LSC_IRA	358	1788
C.palangshanense_LSC_IRA	359	1803
C.palangshanense_LSC_IRA	360	1795
C.palangshanense_LSC_IRA	361	1804
C.palangshanense_LSC_IRA	362	1822
C.palangshanense_LSC_IRA	363	1830
C.palangshanense_LSC_IRA	364	1827
C.palangshanense_LSC_IRA	365	1842
C.palangshanense_LSC_IRA	366	1848
C.palangshanense_LSC_IRA	367	1851
C.palangshanense_LSC_IRA	368	1859
C.palangshanense_LSC_IRA	369	1851
C.palangshanense_LSC_IRA	370	1854
C.palangshanense_LSC_IRA	371	1847
C.palangshanense_LSC_IRA	372	1853
C.palangshanense_LSC_IRA	373	1846
C.palangshanense_LSC_IRA	374	1849
C.palangshanense_LSC_IRA	375	1849
C.palangshanense_LSC_IRA	376	1861
C.palangshanense_LSC_IRA	377	1861
C.palangshanense_LSC_IRA	378	1863
C.palangshanense_LSC_IRA	379	1873
C.palangshanense_LSC_IRA	380	1876
C.palangshanense_LSC_IRA	381	1879
C.palangshanense_LSC_IRA	382	1867
C.palangshanense_LSC_IRA	383	1866
C.palangshanense_LSC_IRA	384	1868
C.palangshanense_LSC_IRA	385	1884
C.palangshanense_LSC_IRA	386	1882
C.palangshanense_LSC_IRA	387	1885
C.palangshanense_LSC_IRA	388	1886
C.palangshanense_LSC_IRA	389	1888
C.palangshanense_LSC_IRA	390	1879
C.palangshanense_LSC_IRA	391	1881
C.palangshanense_LSC_IRA	392	1889
C.palangshanense_LSC_IRA	393	1886
C.palangshanense_LSC_IRA	394	1880
C.palangshanense_LSC_IRA	395	1893
C.palangshanense_LSC_IRA	396	1913
C.palangshanense_LSC_IRA	397	1918
C.palangshanense_LSC_IRA	398	1916
C.palangshanense_LSC_IRA	399	1915
C.palangshanense_LSC_IRA	400	1920
C.palangshanense_LSC_IRA	401	1924
C.palangshanense_LSC_IRA	402	1916
C.palangshanense_LSC_IRA	403	1910
C.palangshanense_LSC_IRA	404	1896
C.palangshanense_LSC_IRA	405	1915
C.palangshanense_LSC_IRA	406	1902
C.palangshanense_LSC_IRA	407	1907
C.palangshanense_LSC_IRA	408	1903
C.palangshanense_LSC_IRA	409	1910
C.palangshanense_LSC_IRA	410	1926
C.palangshanense_LSC_IRA	411	1914
C.palangshanense_LSC_IRA	412	1904
C.palangshanense_LSC_IRA	413	1908
C.palangshanense_LSC_IRA	414	1908
C.palangshanense_LSC_IRA	415	1913
C.palangshanense_LSC_IRA	416	1925
C.palangshanense_LSC_IRA	417	1926
C.palangshanense_LSC_IRA	418	1926
C.palangshanense_LSC_IRA	419	1922
C.palangshanense_LSC_IRA	420	1943
C.palangshanense_LSC_IRA	421	1953
C.palangshanense_LSC_IRA	422	1959
C.palangshanense_LSC_IRA	423	1977
C.palangshanense_LSC_IRA	424	1997
C.palangshanense_LSC_IRA	425	2015
C.palangshanense_LSC_IRA	426	2017
C.palangshanense_LSC_IRA	427	2032
C.palangshanense_LSC_IRA	428	2043
C.palangshanense_LSC_IRA	429	2044
C.palangshanense_LSC_IRA	430	2041
C.palangshanense_LSC_IRA	431	2026
C.palangshanense_LSC_IRA	432	2028
C.palangshanense_LSC_IRA	433	2030
C.palangshanense_LSC_IRA	434	2036
C.palangshanense_LSC_IRA	435	2038
C.palangshanense_LSC_IRA	436	2045
C.palangshanense_LSC_IRA	437	2057
C.palangshanense_LSC_IRA	438	2061
C.palangshanense_LSC_IRA	439	2064
C.palangshanense_LSC_IRA	440	2076
C.palangshanense_LSC_IRA	441	2047
C.palangshanense_LSC_IRA	442	2062
C.palangshanense_LSC_IRA	443	2046
C.palangshanense_LSC_IRA	444	2046
C.palangshanense_LSC_IRA	445	2054
C.palangshanense_LSC_IRA	446	2047
C.palangshanense_LSC_IRA	447	2042
C.palangshanense_LSC_IRA	448	2018
C.palangshanense_LSC_IRA	449	2026
C.palangshanense_LSC_IRA	450	2028
C.palangshanense_LSC_IRA	451	2018
C.palangshanense_LSC_IRA	452	2016
C.palangshanense_LSC_IRA	453	2005
C.palangshanense_LSC_IRA	454	2009
C.palangshanense_LSC_IRA	455	2014
C.palangshanense_LSC_IRA	456	2055
C.palangshanense_LSC_IRA	457	2051
C.palangshanense_LSC_IRA	458	2062
C.palangshanense_LSC_IRA	459	2073
C.palangshanense_LSC_IRA	460	2085
C.palangshanense_LSC_IRA	461	2097
C.palangshanense_LSC_IRA	462	2103
C.palangshanense_LSC_IRA	463	2108
C.palangshanense_LSC_IRA	464	2088
C.palangshanense_LSC_IRA	465	2081
C.palangshanense_LSC_IRA	466	2096
C.palangshanense_LSC_IRA	467	2101
C.palangshanense_LSC_IRA	468	2096
C.palangshanense_LSC_IRA	469	2092
C.palangshanense_LSC_IRA	470	2093
C.palangshanense_LSC_IRA	471	2103
C.palangshanense_LSC_IRA	472	2102
C.palangshanense_LSC_IRA	473	2106
C.palangshanense_LSC_IRA	474	2137
C.palangshanense_LSC_IRA	475	2124
C.palangshanense_LSC_IRA	476	2097
C.palangshanense_LSC_IRA	477	2095
C.palangshanense_LSC_IRA	478	2092
C.palangshanense_LSC_IRA	479	2094
C.palangshanense_LSC_IRA	480	2087
C.palangshanense_LSC_IRA	481	2095
C.palangshanense_LSC_IRA	482	2098
C.palangshanense_LSC_IRA	483	2097
C.palangshanense_LSC_IRA	484	2106
C.palangshanense_LSC_IRA	485	2113
C.palangshanense_LSC_IRA	486	2129
C.palangshanense_LSC_IRA	487	2109
C.palangshanense_LSC_IRA	488	2088
C.palangshanense_LSC_IRA	489	2085
C.palangshanense_LSC_IRA	490	2086
C.palangshanense_LSC_IRA	491	2103
C.palangshanense_LSC_IRA	492	2071
C.palangshanense_LSC_IRA	493	2067
C.palangshanense_LSC_IRA	494	2115
C.palangshanense_LSC_IRA	495	2111
C.palangshanense_LSC_IRA	496	2163
C.palangshanense_LSC_IRA	497	2157
C.palangshanense_LSC_IRA	498	2148
C.palangshanense_LSC_IRA	499	2135
C.palangshanense_LSC_IRA	500	2142
C.palangshanense_LSC_IRA	501	2154
C.palangshanense_LSC_IRA	502	2159
C.palangshanense_LSC_IRA	503	2152
C.palangshanense_LSC_IRA	504	2150
C.palangshanense_LSC_IRA	505	2136
C.palangshanense_LSC_IRA	506	2142
C.palangshanense_LSC_IRA	507	2140
C.palangshanense_LSC_IRA	508	2139
C.palangshanense_LSC_IRA	509	2125
C.palangshanense_LSC_IRA	510	2121
C.palangshanense_LSC_IRA	511	2137
C.palangshanense_LSC_IRA	512	2135
C.palangshanense_LSC_IRA	513	2136
C.palangshanense_LSC_IRA	514	2144
C.palangshanense_LSC_IRA	515	2142
C.palangshanense_LSC_IRA	516	2143
C.palangshanense_LSC_IRA	517	2156
C.palangshanense_LSC_IRA	518	2157
C.palangshanense_LSC_IRA	519	2161
C.palangshanense_LSC_IRA	520	2151
C.palangshanense_LSC_IRA	521	2151
C.palangshanense_LSC_IRA	522	2155
C.palangshanense_LSC_IRA	523	2151
C.palangshanense_LSC_IRA	524	2148
C.palangshanense_LSC_IRA	525	2170
C.palangshanense_LSC_IRA	526	2116
C.palangshanense_LSC_IRA	527	2112
C.palangshanense_LSC_IRA	528	2120
C.palangshanense_LSC_IRA	529	2107
C.palangshanense_LSC_IRA	530	2109
C.palangshanense_LSC_IRA	531	2102
C.palangshanense_LSC_IRA	532	2153
C.palangshanense_LSC_IRA	533	2172
C.palangshanense_LSC_IRA	534	2188
C.palangshanense_LSC_IRA	535	2163
C.palangshanense_LSC_IRA	536	2157
C.palangshanense_LSC_IRA	537	2160
C.palangshanense_LSC_IRA	538	2147
C.palangshanense_LSC_IRA	539	2151
C.palangshanense_LSC_IRA	540	2157
C.palangshanense_LSC_IRA	541	2171
C.palangshanense_LSC_IRA	542	2162
C.palangshanense_LSC_IRA	543	2167
C.palangshanense_LSC_IRA	544	2159
C.palangshanense_LSC_IRA	545	2150
C.palangshanense_LSC_IRA	546	2136
C.palangshanense_LSC_IRA	547	2126
C.palangshanense_LSC_IRA	548	2123
C.palangshanense_LSC_IRA	549	2124
C.palangshanense_LSC_IRA	550	2133
C.palangshanense_LSC_IRA	551	2148
C.palangshanense_LSC_IRA	552	2148
C.palangshanense_LSC_IRA	553	2158
C.palangshanense_LSC_IRA	554	2161
C.palangshanense_LSC_IRA	555	2152
C.palangshanense_LSC_IRA	556	2161
C.palangshanense_LSC_IRA	557	2162
C.palangshanense_LSC_IRA	558	2177
C.palangshanense_LSC_IRA	559	2162
C.palangshanense_LSC_IRA	560	2173
C.palangshanense_LSC_IRA	561	2193
C.palangshanense_LSC_IRA	562	2198
C.palangshanense_LSC_IRA	563	2206
C.palangshanense_LSC_IRA	564	2182
C.palangshanense_LSC_IRA	565	2136
C.palangshanense_LSC_IRA	566	2136
C.palangshanense_LSC_IRA	567	2139
C.palangshanense_LSC_IRA	568	2146
C.palangshanense_LSC_IRA	569	2142
C.palangshanense_LSC_IRA	570	2121
C.palangshanense_LSC_IRA	571	2116
C.palangshanense_LSC_IRA	572	2100
C.palangshanense_LSC_IRA	573	2077
C.palangshanense_LSC_IRA	574	2059
C.palangshanense_LSC_IRA	575	2043
C.palangshanense_LSC_IRA	576	2035
C.palangshanense_LSC_IRA	577	2020
C.palangshanense_LSC_IRA	578	2007
C.palangshanense_LSC_IRA	579	2015
C.palangshanense_LSC_IRA	580	1988
C.palangshanense_LSC_IRA	581	1982
C.palangshanense_LSC_IRA	582	1976
C.palangshanense_LSC_IRA	583	1968
C.palangshanense_LSC_IRA	584	1946
C.palangshanense_LSC_IRA	585	1926
C.palangshanense_LSC_IRA	586	1907
C.palangshanense_LSC_IRA	587	1888
C.palangshanense_LSC_IRA	588	1878
C.palangshanense_LSC_IRA	589	1868
C.palangshanense_LSC_IRA	590	1852
C.palangshanense_LSC_IRA	591	1847
C.palangshanense_LSC_IRA	592	1823
C.palangshanense_LSC_IRA	593	1818
C.palangshanense_LSC_IRA	594	1807
C.palangshanense_LSC_IRA	595	1778
C.palangshanense_LSC_IRA	596	1770
C.palangshanense_LSC_IRA	597	1757
C.palangshanense_LSC_IRA	598	1737
C.palangshanense_LSC_IRA	599	1714
C.palangshanense_LSC_IRA	600	1705
