# Supplementary material for: Comparative Chloroplast Genomics of Seven Endangered Cypripedium Species and Phylogenetic Relationships of Orchidaceae
Source: Front Plant Sci. 2022 Jun 22;13:911702. doi: 10.3389/fpls.2022.911702 (PMC9257239; doi:10.3389/fpls.2022.911702)
Supplement: Supplementary file 3 [file Data_Sheet_3.zip › Supplementary dataset/C.palangshanense_SSC_IRB_flt.bam.coverage]

C.palangshanense_SSC_IRB	1	3593
C.palangshanense_SSC_IRB	2	3631
C.palangshanense_SSC_IRB	3	3681
C.palangshanense_SSC_IRB	4	3707
C.palangshanense_SSC_IRB	5	3751
C.palangshanense_SSC_IRB	6	3773
C.palangshanense_SSC_IRB	7	3779
C.palangshanense_SSC_IRB	8	3794
C.palangshanense_SSC_IRB	9	3832
C.palangshanense_SSC_IRB	10	3859
C.palangshanense_SSC_IRB	11	3877
C.palangshanense_SSC_IRB	12	3898
C.palangshanense_SSC_IRB	13	3950
C.palangshanense_SSC_IRB	14	3958
C.palangshanense_SSC_IRB	15	4010
C.palangshanense_SSC_IRB	16	4032
C.palangshanense_SSC_IRB	17	4062
C.palangshanense_SSC_IRB	18	4100
C.palangshanense_SSC_IRB	19	4122
C.palangshanense_SSC_IRB	20	4148
C.palangshanense_SSC_IRB	21	4158
C.palangshanense_SSC_IRB	22	4150
C.palangshanense_SSC_IRB	23	4131
C.palangshanense_SSC_IRB	24	4146
C.palangshanense_SSC_IRB	25	4147
C.palangshanense_SSC_IRB	26	4135
C.palangshanense_SSC_IRB	27	4153
C.palangshanense_SSC_IRB	28	4146
C.palangshanense_SSC_IRB	29	4137
C.palangshanense_SSC_IRB	30	4144
C.palangshanense_SSC_IRB	31	4157
C.palangshanense_SSC_IRB	32	4168
C.palangshanense_SSC_IRB	33	4198
C.palangshanense_SSC_IRB	34	4225
C.palangshanense_SSC_IRB	35	4218
C.palangshanense_SSC_IRB	36	4236
C.palangshanense_SSC_IRB	37	4255
C.palangshanense_SSC_IRB	38	4231
C.palangshanense_SSC_IRB	39	4203
C.palangshanense_SSC_IRB	40	4196
C.palangshanense_SSC_IRB	41	4189
C.palangshanense_SSC_IRB	42	4197
C.palangshanense_SSC_IRB	43	4202
C.palangshanense_SSC_IRB	44	4189
C.palangshanense_SSC_IRB	45	4146
C.palangshanense_SSC_IRB	46	4127
C.palangshanense_SSC_IRB	47	4137
C.palangshanense_SSC_IRB	48	4131
C.palangshanense_SSC_IRB	49	4134
C.palangshanense_SSC_IRB	50	4096
C.palangshanense_SSC_IRB	51	4118
C.palangshanense_SSC_IRB	52	4126
C.palangshanense_SSC_IRB	53	4122
C.palangshanense_SSC_IRB	54	4129
C.palangshanense_SSC_IRB	55	4136
C.palangshanense_SSC_IRB	56	4120
C.palangshanense_SSC_IRB	57	4094
C.palangshanense_SSC_IRB	58	4100
C.palangshanense_SSC_IRB	59	4125
C.palangshanense_SSC_IRB	60	4114
C.palangshanense_SSC_IRB	61	4080
C.palangshanense_SSC_IRB	62	4047
C.palangshanense_SSC_IRB	63	4052
C.palangshanense_SSC_IRB	64	4076
C.palangshanense_SSC_IRB	65	4119
C.palangshanense_SSC_IRB	66	4118
C.palangshanense_SSC_IRB	67	4065
C.palangshanense_SSC_IRB	68	4051
C.palangshanense_SSC_IRB	69	4058
C.palangshanense_SSC_IRB	70	4082
C.palangshanense_SSC_IRB	71	4060
C.palangshanense_SSC_IRB	72	4032
C.palangshanense_SSC_IRB	73	4059
C.palangshanense_SSC_IRB	74	4050
C.palangshanense_SSC_IRB	75	4024
C.palangshanense_SSC_IRB	76	3993
C.palangshanense_SSC_IRB	77	3980
C.palangshanense_SSC_IRB	78	3980
C.palangshanense_SSC_IRB	79	3991
C.palangshanense_SSC_IRB	80	3987
C.palangshanense_SSC_IRB	81	3989
C.palangshanense_SSC_IRB	82	3982
C.palangshanense_SSC_IRB	83	3984
C.palangshanense_SSC_IRB	84	4000
C.palangshanense_SSC_IRB	85	4031
C.palangshanense_SSC_IRB	86	4061
C.palangshanense_SSC_IRB	87	4030
C.palangshanense_SSC_IRB	88	4028
C.palangshanense_SSC_IRB	89	4013
C.palangshanense_SSC_IRB	90	4017
C.palangshanense_SSC_IRB	91	4025
C.palangshanense_SSC_IRB	92	4108
C.palangshanense_SSC_IRB	93	4116
C.palangshanense_SSC_IRB	94	4131
C.palangshanense_SSC_IRB	95	4137
C.palangshanense_SSC_IRB	96	4152
C.palangshanense_SSC_IRB	97	4098
C.palangshanense_SSC_IRB	98	4070
C.palangshanense_SSC_IRB	99	4055
C.palangshanense_SSC_IRB	100	4050
C.palangshanense_SSC_IRB	101	4063
C.palangshanense_SSC_IRB	102	4066
C.palangshanense_SSC_IRB	103	4057
C.palangshanense_SSC_IRB	104	4073
C.palangshanense_SSC_IRB	105	4095
C.palangshanense_SSC_IRB	106	4095
C.palangshanense_SSC_IRB	107	4082
C.palangshanense_SSC_IRB	108	4078
C.palangshanense_SSC_IRB	109	4083
C.palangshanense_SSC_IRB	110	4084
C.palangshanense_SSC_IRB	111	4082
C.palangshanense_SSC_IRB	112	4107
C.palangshanense_SSC_IRB	113	4115
C.palangshanense_SSC_IRB	114	4094
C.palangshanense_SSC_IRB	115	3931
C.palangshanense_SSC_IRB	116	3960
C.palangshanense_SSC_IRB	117	3960
C.palangshanense_SSC_IRB	118	3956
C.palangshanense_SSC_IRB	119	3978
C.palangshanense_SSC_IRB	120	3986
C.palangshanense_SSC_IRB	121	3956
C.palangshanense_SSC_IRB	122	3941
C.palangshanense_SSC_IRB	123	4154
C.palangshanense_SSC_IRB	124	4144
C.palangshanense_SSC_IRB	125	4147
C.palangshanense_SSC_IRB	126	4129
C.palangshanense_SSC_IRB	127	4163
C.palangshanense_SSC_IRB	128	4167
C.palangshanense_SSC_IRB	129	4178
C.palangshanense_SSC_IRB	130	4168
C.palangshanense_SSC_IRB	131	4162
C.palangshanense_SSC_IRB	132	4163
C.palangshanense_SSC_IRB	133	4170
C.palangshanense_SSC_IRB	134	4157
C.palangshanense_SSC_IRB	135	4136
C.palangshanense_SSC_IRB	136	4154
C.palangshanense_SSC_IRB	137	4166
C.palangshanense_SSC_IRB	138	4185
C.palangshanense_SSC_IRB	139	4185
C.palangshanense_SSC_IRB	140	4170
C.palangshanense_SSC_IRB	141	4165
C.palangshanense_SSC_IRB	142	4188
C.palangshanense_SSC_IRB	143	4185
C.palangshanense_SSC_IRB	144	4174
C.palangshanense_SSC_IRB	145	4169
C.palangshanense_SSC_IRB	146	4161
C.palangshanense_SSC_IRB	147	4175
C.palangshanense_SSC_IRB	148	4197
C.palangshanense_SSC_IRB	149	4136
C.palangshanense_SSC_IRB	150	4143
C.palangshanense_SSC_IRB	151	4154
C.palangshanense_SSC_IRB	152	4153
C.palangshanense_SSC_IRB	153	4205
C.palangshanense_SSC_IRB	154	4089
C.palangshanense_SSC_IRB	155	4044
C.palangshanense_SSC_IRB	156	4078
C.palangshanense_SSC_IRB	157	4097
C.palangshanense_SSC_IRB	158	4113
C.palangshanense_SSC_IRB	159	4087
C.palangshanense_SSC_IRB	160	4196
C.palangshanense_SSC_IRB	161	4204
C.palangshanense_SSC_IRB	162	4203
C.palangshanense_SSC_IRB	163	4181
C.palangshanense_SSC_IRB	164	4192
C.palangshanense_SSC_IRB	165	4195
C.palangshanense_SSC_IRB	166	4187
C.palangshanense_SSC_IRB	167	4057
C.palangshanense_SSC_IRB	168	4067
C.palangshanense_SSC_IRB	169	4092
C.palangshanense_SSC_IRB	170	4065
C.palangshanense_SSC_IRB	171	4062
C.palangshanense_SSC_IRB	172	4074
C.palangshanense_SSC_IRB	173	4090
C.palangshanense_SSC_IRB	174	4127
C.palangshanense_SSC_IRB	175	4243
C.palangshanense_SSC_IRB	176	4250
C.palangshanense_SSC_IRB	177	4246
C.palangshanense_SSC_IRB	178	4255
C.palangshanense_SSC_IRB	179	4264
C.palangshanense_SSC_IRB	180	4263
C.palangshanense_SSC_IRB	181	4293
C.palangshanense_SSC_IRB	182	4257
C.palangshanense_SSC_IRB	183	4229
C.palangshanense_SSC_IRB	184	4229
C.palangshanense_SSC_IRB	185	4264
C.palangshanense_SSC_IRB	186	4250
C.palangshanense_SSC_IRB	187	4246
C.palangshanense_SSC_IRB	188	4264
C.palangshanense_SSC_IRB	189	4268
C.palangshanense_SSC_IRB	190	4262
C.palangshanense_SSC_IRB	191	4268
C.palangshanense_SSC_IRB	192	4280
C.palangshanense_SSC_IRB	193	4252
C.palangshanense_SSC_IRB	194	4255
C.palangshanense_SSC_IRB	195	4294
C.palangshanense_SSC_IRB	196	4206
C.palangshanense_SSC_IRB	197	4185
C.palangshanense_SSC_IRB	198	4197
C.palangshanense_SSC_IRB	199	4200
C.palangshanense_SSC_IRB	200	4213
C.palangshanense_SSC_IRB	201	4208
C.palangshanense_SSC_IRB	202	4173
C.palangshanense_SSC_IRB	203	4168
C.palangshanense_SSC_IRB	204	4164
C.palangshanense_SSC_IRB	205	4273
C.palangshanense_SSC_IRB	206	4248
C.palangshanense_SSC_IRB	207	4255
C.palangshanense_SSC_IRB	208	4254
C.palangshanense_SSC_IRB	209	4281
C.palangshanense_SSC_IRB	210	4281
C.palangshanense_SSC_IRB	211	4297
C.palangshanense_SSC_IRB	212	4318
C.palangshanense_SSC_IRB	213	4288
C.palangshanense_SSC_IRB	214	4254
C.palangshanense_SSC_IRB	215	4230
C.palangshanense_SSC_IRB	216	4231
C.palangshanense_SSC_IRB	217	4240
C.palangshanense_SSC_IRB	218	4225
C.palangshanense_SSC_IRB	219	4216
C.palangshanense_SSC_IRB	220	4198
C.palangshanense_SSC_IRB	221	4182
C.palangshanense_SSC_IRB	222	4192
C.palangshanense_SSC_IRB	223	4148
C.palangshanense_SSC_IRB	224	4173
C.palangshanense_SSC_IRB	225	4212
C.palangshanense_SSC_IRB	226	4151
C.palangshanense_SSC_IRB	227	4172
C.palangshanense_SSC_IRB	228	4170
C.palangshanense_SSC_IRB	229	4181
C.palangshanense_SSC_IRB	230	4194
C.palangshanense_SSC_IRB	231	4201
C.palangshanense_SSC_IRB	232	4199
C.palangshanense_SSC_IRB	233	4149
C.palangshanense_SSC_IRB	234	4175
C.palangshanense_SSC_IRB	235	4157
C.palangshanense_SSC_IRB	236	4150
C.palangshanense_SSC_IRB	237	4153
C.palangshanense_SSC_IRB	238	4132
C.palangshanense_SSC_IRB	239	4124
C.palangshanense_SSC_IRB	240	4141
C.palangshanense_SSC_IRB	241	4132
C.palangshanense_SSC_IRB	242	4112
C.palangshanense_SSC_IRB	243	4098
C.palangshanense_SSC_IRB	244	4108
C.palangshanense_SSC_IRB	245	4111
C.palangshanense_SSC_IRB	246	4099
C.palangshanense_SSC_IRB	247	4146
C.palangshanense_SSC_IRB	248	4163
C.palangshanense_SSC_IRB	249	4190
C.palangshanense_SSC_IRB	250	4202
C.palangshanense_SSC_IRB	251	4196
C.palangshanense_SSC_IRB	252	4216
C.palangshanense_SSC_IRB	253	4213
C.palangshanense_SSC_IRB	254	4229
C.palangshanense_SSC_IRB	255	4204
C.palangshanense_SSC_IRB	256	4205
C.palangshanense_SSC_IRB	257	4210
C.palangshanense_SSC_IRB	258	4214
C.palangshanense_SSC_IRB	259	4201
C.palangshanense_SSC_IRB	260	4213
C.palangshanense_SSC_IRB	261	4163
C.palangshanense_SSC_IRB	262	4145
C.palangshanense_SSC_IRB	263	4131
C.palangshanense_SSC_IRB	264	4131
C.palangshanense_SSC_IRB	265	4139
C.palangshanense_SSC_IRB	266	4122
C.palangshanense_SSC_IRB	267	4106
C.palangshanense_SSC_IRB	268	4101
C.palangshanense_SSC_IRB	269	4079
C.palangshanense_SSC_IRB	270	4116
C.palangshanense_SSC_IRB	271	4121
C.palangshanense_SSC_IRB	272	4128
C.palangshanense_SSC_IRB	273	4079
C.palangshanense_SSC_IRB	274	4076
C.palangshanense_SSC_IRB	275	4076
C.palangshanense_SSC_IRB	276	4121
C.palangshanense_SSC_IRB	277	4088
C.palangshanense_SSC_IRB	278	4075
C.palangshanense_SSC_IRB	279	4051
C.palangshanense_SSC_IRB	280	4029
C.palangshanense_SSC_IRB	281	4032
C.palangshanense_SSC_IRB	282	4017
C.palangshanense_SSC_IRB	283	3997
C.palangshanense_SSC_IRB	284	3995
C.palangshanense_SSC_IRB	285	3994
C.palangshanense_SSC_IRB	286	3999
C.palangshanense_SSC_IRB	287	3962
C.palangshanense_SSC_IRB	288	3949
C.palangshanense_SSC_IRB	289	3954
C.palangshanense_SSC_IRB	290	3972
C.palangshanense_SSC_IRB	291	3956
C.palangshanense_SSC_IRB	292	3924
C.palangshanense_SSC_IRB	293	3932
C.palangshanense_SSC_IRB	294	3935
C.palangshanense_SSC_IRB	295	3939
C.palangshanense_SSC_IRB	296	3948
C.palangshanense_SSC_IRB	297	3885
C.palangshanense_SSC_IRB	298	3858
C.palangshanense_SSC_IRB	299	3847
C.palangshanense_SSC_IRB	300	3822
C.palangshanense_SSC_IRB	301	2026
C.palangshanense_SSC_IRB	302	2010
C.palangshanense_SSC_IRB	303	1948
C.palangshanense_SSC_IRB	304	1969
C.palangshanense_SSC_IRB	305	1961
C.palangshanense_SSC_IRB	306	1947
C.palangshanense_SSC_IRB	307	1959
C.palangshanense_SSC_IRB	308	1955
C.palangshanense_SSC_IRB	309	1959
C.palangshanense_SSC_IRB	310	1963
C.palangshanense_SSC_IRB	311	1960
C.palangshanense_SSC_IRB	312	1964
C.palangshanense_SSC_IRB	313	1974
C.palangshanense_SSC_IRB	314	1985
C.palangshanense_SSC_IRB	315	1984
C.palangshanense_SSC_IRB	316	1979
C.palangshanense_SSC_IRB	317	1984
C.palangshanense_SSC_IRB	318	2002
C.palangshanense_SSC_IRB	319	1973
C.palangshanense_SSC_IRB	320	1991
C.palangshanense_SSC_IRB	321	1992
C.palangshanense_SSC_IRB	322	1992
C.palangshanense_SSC_IRB	323	2010
C.palangshanense_SSC_IRB	324	1993
C.palangshanense_SSC_IRB	325	2026
C.palangshanense_SSC_IRB	326	2025
C.palangshanense_SSC_IRB	327	2015
C.palangshanense_SSC_IRB	328	2010
C.palangshanense_SSC_IRB	329	2011
C.palangshanense_SSC_IRB	330	2007
C.palangshanense_SSC_IRB	331	1977
C.palangshanense_SSC_IRB	332	1972
C.palangshanense_SSC_IRB	333	1978
C.palangshanense_SSC_IRB	334	1947
C.palangshanense_SSC_IRB	335	1935
C.palangshanense_SSC_IRB	336	1936
C.palangshanense_SSC_IRB	337	1928
C.palangshanense_SSC_IRB	338	1936
C.palangshanense_SSC_IRB	339	1940
C.palangshanense_SSC_IRB	340	1963
C.palangshanense_SSC_IRB	341	1949
C.palangshanense_SSC_IRB	342	1942
C.palangshanense_SSC_IRB	343	1949
C.palangshanense_SSC_IRB	344	1947
C.palangshanense_SSC_IRB	345	1928
C.palangshanense_SSC_IRB	346	1926
C.palangshanense_SSC_IRB	347	1935
C.palangshanense_SSC_IRB	348	1910
C.palangshanense_SSC_IRB	349	1901
C.palangshanense_SSC_IRB	350	1896
C.palangshanense_SSC_IRB	351	1888
C.palangshanense_SSC_IRB	352	1888
C.palangshanense_SSC_IRB	353	1888
C.palangshanense_SSC_IRB	354	1888
C.palangshanense_SSC_IRB	355	1890
C.palangshanense_SSC_IRB	356	1880
C.palangshanense_SSC_IRB	357	1880
C.palangshanense_SSC_IRB	358	1874
C.palangshanense_SSC_IRB	359	1861
C.palangshanense_SSC_IRB	360	1873
C.palangshanense_SSC_IRB	361	1866
C.palangshanense_SSC_IRB	362	1857
C.palangshanense_SSC_IRB	363	1877
C.palangshanense_SSC_IRB	364	1868
C.palangshanense_SSC_IRB	365	1862
C.palangshanense_SSC_IRB	366	1862
C.palangshanense_SSC_IRB	367	1855
C.palangshanense_SSC_IRB	368	1857
C.palangshanense_SSC_IRB	369	1863
C.palangshanense_SSC_IRB	370	1856
C.palangshanense_SSC_IRB	371	1847
C.palangshanense_SSC_IRB	372	1847
C.palangshanense_SSC_IRB	373	1844
C.palangshanense_SSC_IRB	374	1837
C.palangshanense_SSC_IRB	375	1839
C.palangshanense_SSC_IRB	376	1837
C.palangshanense_SSC_IRB	377	1825
C.palangshanense_SSC_IRB	378	1823
C.palangshanense_SSC_IRB	379	1814
C.palangshanense_SSC_IRB	380	1810
C.palangshanense_SSC_IRB	381	1794
C.palangshanense_SSC_IRB	382	1798
C.palangshanense_SSC_IRB	383	1788
C.palangshanense_SSC_IRB	384	1776
C.palangshanense_SSC_IRB	385	1772
C.palangshanense_SSC_IRB	386	1768
C.palangshanense_SSC_IRB	387	1772
C.palangshanense_SSC_IRB	388	1780
C.palangshanense_SSC_IRB	389	1768
C.palangshanense_SSC_IRB	390	1750
C.palangshanense_SSC_IRB	391	1753
C.palangshanense_SSC_IRB	392	1748
C.palangshanense_SSC_IRB	393	1746
C.palangshanense_SSC_IRB	394	1744
C.palangshanense_SSC_IRB	395	1746
C.palangshanense_SSC_IRB	396	1743
C.palangshanense_SSC_IRB	397	1732
C.palangshanense_SSC_IRB	398	1735
C.palangshanense_SSC_IRB	399	1715
C.palangshanense_SSC_IRB	400	1719
C.palangshanense_SSC_IRB	401	1717
C.palangshanense_SSC_IRB	402	1706
C.palangshanense_SSC_IRB	403	1701
C.palangshanense_SSC_IRB	404	1680
C.palangshanense_SSC_IRB	405	1662
C.palangshanense_SSC_IRB	406	1660
C.palangshanense_SSC_IRB	407	1654
C.palangshanense_SSC_IRB	408	1649
C.palangshanense_SSC_IRB	409	1665
C.palangshanense_SSC_IRB	410	1644
C.palangshanense_SSC_IRB	411	1652
C.palangshanense_SSC_IRB	412	1656
C.palangshanense_SSC_IRB	413	1651
C.palangshanense_SSC_IRB	414	1644
C.palangshanense_SSC_IRB	415	1633
C.palangshanense_SSC_IRB	416	1627
C.palangshanense_SSC_IRB	417	1631
C.palangshanense_SSC_IRB	418	1634
C.palangshanense_SSC_IRB	419	1649
C.palangshanense_SSC_IRB	420	1645
C.palangshanense_SSC_IRB	421	1642
C.palangshanense_SSC_IRB	422	1648
C.palangshanense_SSC_IRB	423	1640
C.palangshanense_SSC_IRB	424	1643
C.palangshanense_SSC_IRB	425	1642
C.palangshanense_SSC_IRB	426	1641
C.palangshanense_SSC_IRB	427	1646
C.palangshanense_SSC_IRB	428	1630
C.palangshanense_SSC_IRB	429	1626
C.palangshanense_SSC_IRB	430	1625
C.palangshanense_SSC_IRB	431	1630
C.palangshanense_SSC_IRB	432	1624
C.palangshanense_SSC_IRB	433	1641
C.palangshanense_SSC_IRB	434	1643
C.palangshanense_SSC_IRB	435	1637
C.palangshanense_SSC_IRB	436	1642
C.palangshanense_SSC_IRB	437	1643
C.palangshanense_SSC_IRB	438	1622
C.palangshanense_SSC_IRB	439	1727
C.palangshanense_SSC_IRB	440	1697
C.palangshanense_SSC_IRB	441	1684
C.palangshanense_SSC_IRB	442	1674
C.palangshanense_SSC_IRB	443	1664
C.palangshanense_SSC_IRB	444	1662
C.palangshanense_SSC_IRB	445	1639
C.palangshanense_SSC_IRB	446	1622
C.palangshanense_SSC_IRB	447	1617
C.palangshanense_SSC_IRB	448	1619
C.palangshanense_SSC_IRB	449	1606
C.palangshanense_SSC_IRB	450	1602
C.palangshanense_SSC_IRB	451	1597
C.palangshanense_SSC_IRB	452	1556
C.palangshanense_SSC_IRB	453	1562
C.palangshanense_SSC_IRB	454	1531
C.palangshanense_SSC_IRB	455	1541
C.palangshanense_SSC_IRB	456	1543
C.palangshanense_SSC_IRB	457	1529
C.palangshanense_SSC_IRB	458	1416
C.palangshanense_SSC_IRB	459	1409
C.palangshanense_SSC_IRB	460	1401
C.palangshanense_SSC_IRB	461	1382
C.palangshanense_SSC_IRB	462	1372
C.palangshanense_SSC_IRB	463	1366
C.palangshanense_SSC_IRB	464	1349
C.palangshanense_SSC_IRB	465	1334
C.palangshanense_SSC_IRB	466	1344
C.palangshanense_SSC_IRB	467	1333
C.palangshanense_SSC_IRB	468	1305
C.palangshanense_SSC_IRB	469	1302
C.palangshanense_SSC_IRB	470	1296
C.palangshanense_SSC_IRB	471	1295
C.palangshanense_SSC_IRB	472	1286
C.palangshanense_SSC_IRB	473	1266
C.palangshanense_SSC_IRB	474	1259
C.palangshanense_SSC_IRB	475	1223
C.palangshanense_SSC_IRB	476	1217
C.palangshanense_SSC_IRB	477	1209
C.palangshanense_SSC_IRB	478	1208
C.palangshanense_SSC_IRB	479	1208
C.palangshanense_SSC_IRB	480	1204
C.palangshanense_SSC_IRB	481	1204
C.palangshanense_SSC_IRB	482	1197
C.palangshanense_SSC_IRB	483	1188
C.palangshanense_SSC_IRB	484	1185
C.palangshanense_SSC_IRB	485	1180
C.palangshanense_SSC_IRB	486	1175
C.palangshanense_SSC_IRB	487	1172
C.palangshanense_SSC_IRB	488	1154
C.palangshanense_SSC_IRB	489	1151
C.palangshanense_SSC_IRB	490	1122
C.palangshanense_SSC_IRB	491	1121
C.palangshanense_SSC_IRB	492	1119
C.palangshanense_SSC_IRB	493	1128
C.palangshanense_SSC_IRB	494	1126
C.palangshanense_SSC_IRB	495	1126
C.palangshanense_SSC_IRB	496	1121
C.palangshanense_SSC_IRB	497	1130
C.palangshanense_SSC_IRB	498	1132
C.palangshanense_SSC_IRB	499	1138
C.palangshanense_SSC_IRB	500	1143
C.palangshanense_SSC_IRB	501	1141
C.palangshanense_SSC_IRB	502	1140
C.palangshanense_SSC_IRB	503	1143
C.palangshanense_SSC_IRB	504	1137
C.palangshanense_SSC_IRB	505	1123
C.palangshanense_SSC_IRB	506	1129
C.palangshanense_SSC_IRB	507	1111
C.palangshanense_SSC_IRB	508	1110
C.palangshanense_SSC_IRB	509	1104
C.palangshanense_SSC_IRB	510	1095
C.palangshanense_SSC_IRB	511	1105
C.palangshanense_SSC_IRB	512	1100
C.palangshanense_SSC_IRB	513	1090
C.palangshanense_SSC_IRB	514	1091
C.palangshanense_SSC_IRB	515	1097
C.palangshanense_SSC_IRB	516	1080
C.palangshanense_SSC_IRB	517	1071
C.palangshanense_SSC_IRB	518	1066
C.palangshanense_SSC_IRB	519	1058
C.palangshanense_SSC_IRB	520	1065
C.palangshanense_SSC_IRB	521	1062
C.palangshanense_SSC_IRB	522	1048
C.palangshanense_SSC_IRB	523	1048
C.palangshanense_SSC_IRB	524	1051
C.palangshanense_SSC_IRB	525	1042
C.palangshanense_SSC_IRB	526	1028
C.palangshanense_SSC_IRB	527	1024
C.palangshanense_SSC_IRB	528	1018
C.palangshanense_SSC_IRB	529	1009
C.palangshanense_SSC_IRB	530	1005
C.palangshanense_SSC_IRB	531	1010
C.palangshanense_SSC_IRB	532	994
C.palangshanense_SSC_IRB	533	983
C.palangshanense_SSC_IRB	534	977
C.palangshanense_SSC_IRB	535	975
C.palangshanense_SSC_IRB	536	962
C.palangshanense_SSC_IRB	537	952
C.palangshanense_SSC_IRB	538	943
C.palangshanense_SSC_IRB	539	946
C.palangshanense_SSC_IRB	540	947
C.palangshanense_SSC_IRB	541	942
C.palangshanense_SSC_IRB	542	945
C.palangshanense_SSC_IRB	543	936
C.palangshanense_SSC_IRB	544	922
C.palangshanense_SSC_IRB	545	923
C.palangshanense_SSC_IRB	546	927
C.palangshanense_SSC_IRB	547	921
C.palangshanense_SSC_IRB	548	911
C.palangshanense_SSC_IRB	549	913
C.palangshanense_SSC_IRB	550	901
C.palangshanense_SSC_IRB	551	897
C.palangshanense_SSC_IRB	552	892
C.palangshanense_SSC_IRB	553	890
C.palangshanense_SSC_IRB	554	893
C.palangshanense_SSC_IRB	555	899
C.palangshanense_SSC_IRB	556	895
C.palangshanense_SSC_IRB	557	899
C.palangshanense_SSC_IRB	558	892
C.palangshanense_SSC_IRB	559	870
C.palangshanense_SSC_IRB	560	864
C.palangshanense_SSC_IRB	561	854
C.palangshanense_SSC_IRB	562	853
C.palangshanense_SSC_IRB	563	854
C.palangshanense_SSC_IRB	564	859
C.palangshanense_SSC_IRB	565	852
C.palangshanense_SSC_IRB	566	847
C.palangshanense_SSC_IRB	567	850
C.palangshanense_SSC_IRB	568	845
C.palangshanense_SSC_IRB	569	831
C.palangshanense_SSC_IRB	570	828
C.palangshanense_SSC_IRB	571	822
C.palangshanense_SSC_IRB	572	819
C.palangshanense_SSC_IRB	573	818
C.palangshanense_SSC_IRB	574	804
C.palangshanense_SSC_IRB	575	797
C.palangshanense_SSC_IRB	576	793
C.palangshanense_SSC_IRB	577	777
C.palangshanense_SSC_IRB	578	777
C.palangshanense_SSC_IRB	579	764
C.palangshanense_SSC_IRB	580	757
C.palangshanense_SSC_IRB	581	751
C.palangshanense_SSC_IRB	582	747
C.palangshanense_SSC_IRB	583	737
C.palangshanense_SSC_IRB	584	733
C.palangshanense_SSC_IRB	585	731
C.palangshanense_SSC_IRB	586	701
C.palangshanense_SSC_IRB	587	699
C.palangshanense_SSC_IRB	588	697
C.palangshanense_SSC_IRB	589	691
C.palangshanense_SSC_IRB	590	691
C.palangshanense_SSC_IRB	591	687
C.palangshanense_SSC_IRB	592	684
C.palangshanense_SSC_IRB	593	671
C.palangshanense_SSC_IRB	594	656
C.palangshanense_SSC_IRB	595	650
C.palangshanense_SSC_IRB	596	630
C.palangshanense_SSC_IRB	597	626
C.palangshanense_SSC_IRB	598	615
C.palangshanense_SSC_IRB	599	611
C.palangshanense_SSC_IRB	600	598
